# Supplementary material for: Bis(3-carb­oxy-5-nitro­benzoato)bis­[2-(pyridin-4-yl)-1H-imidazo[4,5-f][1,10]phenanthroline]manganese(II)
Source: Acta Crystallogr Sect E Struct Rep Online. 2011 Feb 12;67(Pt 3):m326. doi: 10.1107/S1600536811004569 (PMC3052015; doi:10.1107/S1600536811004569)
Supplement: Supplementary file 1 [file e-67-0m326-sup1.cif]

##############################################################################
###                                                                        ###
###        Electronic paper (Acta Crystallographica Section E)             ###
###                                                                        ###
##############################################################################
#                                                                            #
# This CIF contains the data in a paper accepted for publication in Acta     #
# Crystallographica Section E. It conforms to the requirements of Notes      #
# for Authors for Section E, and has been peer reviewed under the auspices   #
# of the IUCr Commission on Journals.                                        #
#                                                                            #
# Full details of the Crystallographic Information File format               #
# are given in the paper "The Crystallographic Information File (CIF):       #
# a New Standard Archive File for Crystallography" by S. R. Hall, F. H.      #
# Allen and I. D. Brown [Acta Cryst. (1991), A47, 655-685].                  #
#                                                                            #
# The current version of the core CIF dictionary is obtainable from          #
# ftp://ftp.iucr.org/pub/cif_core.dic. The current version number is 2.4.    #
#                                                                            #
# Software is freely available for graphical display of the structure(s) in  #
# this CIF.  For information consult the CIF home page http://www.iucr.org/  #
# cif/home.html                                                              #
#                                                                            #
# This file may be used for bona fide research purposes within the           #
# scientific community so long as proper attribution is given to the journal # 
# article from which it was obtained.                                        #
#                                                                            #
##############################################################################
                                             
data_global
_audit_creation_method     'SHELXL97'
_journal_date_recd_electronic     2011-02-06
_journal_date_accepted     2011-02-07
_journal_name_full     'Acta Crystallographica, Section E'
_journal_year     2011
_journal_volume     67
_journal_issue      3
_journal_page_first     m326
_journal_page_last     m326
_journal_paper_category     QM
_journal_coeditor_code     HB5800
_publ_contact_author_name     'Professor Hong-Bin Xu'
_publ_contact_author_address
;
China Science and Technology Exchange Center, Ministry of Science
and Technology, Beijing, 100045, China
;
_publ_contact_author_email     'xuhongbin2001@yahoo.com.cn'
_publ_contact_author_fax     ?
_publ_contact_author_phone     ?
_publ_section_title
;\
Bis(3-carboxy-5-nitrobenzoato)bis[2-(pyridin-4-yl)-1<i>H</i>-\
imidazo[4,5-<i>f</i>][1,10]phenanthroline]manganese(II)
;
loop_
    _publ_author_name
    _publ_author_address
    'Hong-Bin Xu'
;
China Science and Technology Exchange Center
Ministry of Science and Technology
Beijing 100045
People's Republic of China
;
    'Shuai Ma'
;
College of Chemistry,
Jilin Normal University,
Siping 136000,
People's Republic of China
;
    'Yu He'
;
College of Chemistry,
Jilin Normal University,
Siping 136000,
People's Republic of China
;
data_I
_audit_creation_method     SHELXL-97
_chemical_name_systematic
;
Bis(3-carboxy-5-nitrobenzoato)bis[2-(pyridin-4-yl)-1<i>H</i>-\
imidazo[4,5-<i>f</i>][1,10]phenanthroline]manganese(II)
;
_chemical_name_common     ?
_chemical_formula_moiety     'C52 H30 Mn N12 O12'
_chemical_formula_sum     'C52 H30 Mn N12 O12'
_chemical_formula_iupac     '[Mn (C8 H4 N O6)2 (C18 H11 N5)2]'
_chemical_formula_weight     1069.82
_chemical_melting_point     ?
_symmetry_cell_setting     monoclinic
_symmetry_space_group_name_H-M     'P 2/n'
_symmetry_space_group_name_Hall     '-P 2yac'
loop_
    _symmetry_equiv_pos_as_xyz
    'x, y, z'
    '-x+1/2, y, -z+1/2'
    '-x, -y, -z'
    'x-1/2, -y, z-1/2'
_cell_length_a     21.791(3)
_cell_length_b     8.2215(12)
_cell_length_c     27.270(4)
_cell_angle_alpha     90.00
_cell_angle_beta     111.767(3)
_cell_angle_gamma     90.00
_cell_volume     4537.2(12)
_cell_formula_units_Z     4
_cell_measurement_reflns_used     8037
_cell_measurement_theta_min     1.50
_cell_measurement_theta_max     25.06
_cell_measurement_temperature     293(2)
_exptl_crystal_description     block
_exptl_crystal_colour     'pale yellow'
_exptl_crystal_size_max     0.22
_exptl_crystal_size_mid     0.18
_exptl_crystal_size_min     0.16
_exptl_crystal_density_diffrn     1.566
_exptl_crystal_density_meas     ?
_exptl_crystal_density_method     'not measured'
_exptl_crystal_F_000     2188
_exptl_absorpt_coefficient_mu     0.376
_exptl_absorpt_correction_type     multi-scan
_exptl_absorpt_process_details     '(SADABS; Sheldrick, 1996)'
_exptl_absorpt_correction_T_min     0.45
_exptl_absorpt_correction_T_max     0.69
_exptl_special_details
;
;
_diffrn_ambient_temperature     293(2)
_diffrn_radiation_type     MoK\a
_diffrn_radiation_wavelength     0.71073
_diffrn_radiation_source     'fine-focus sealed tube'
_diffrn_radiation_monochromator     graphite
_diffrn_measurement_device_type     'Bruker APEX CCD'
_diffrn_measurement_method     '\f and \w'
_diffrn_detector_area_resol_mean     ?
_diffrn_reflns_number     22806
_diffrn_reflns_av_R_equivalents     0.1051
_diffrn_reflns_av_sigmaI/netI     0.1402
_diffrn_reflns_theta_min     1.50
_diffrn_reflns_theta_max     25.06
_diffrn_reflns_theta_full     25.00
_diffrn_measured_fraction_theta_max     1.000
_diffrn_measured_fraction_theta_full     1.000
_diffrn_reflns_limit_h_min     -25
_diffrn_reflns_limit_h_max     25
_diffrn_reflns_limit_k_min     -9
_diffrn_reflns_limit_k_max     9
_diffrn_reflns_limit_l_min     -32
_diffrn_reflns_limit_l_max     31
_diffrn_standards_number     0
_diffrn_standards_interval_count     0
_diffrn_standards_interval_time     0
_diffrn_standards_decay_%     0
_refine_special_details
;
 Refinement of F^2^ against ALL reflections.  The weighted R-factor wR and
 goodness of fit S are based on F^2^, conventional R-factors R are based
 on F, with F set to zero for negative F^2^. The threshold expression of
 F^2^ > 2sigma(F^2^) is used only for calculating R-factors(gt) etc. and is
 not relevant to the choice of reflections for refinement.  R-factors based
 on F^2^ are statistically about twice as large as those based on F, and R-
 factors based on ALL data will be even larger.
;
_reflns_number_total     8037
_reflns_number_gt     3602
_reflns_threshold_expression     I>2\s(I)
_refine_ls_structure_factor_coef     Fsqd
_refine_ls_matrix_type     full
_refine_ls_R_factor_all     0.1746
_refine_ls_R_factor_gt     0.0648
_refine_ls_wR_factor_gt     0.0950
_refine_ls_wR_factor_ref     0.1258
_refine_ls_goodness_of_fit_ref     0.950
_refine_ls_restrained_S_all     0.950
_refine_ls_number_reflns     8037
_refine_ls_number_parameters     694
_refine_ls_number_restraints     0
_refine_ls_hydrogen_treatment     constr
_refine_ls_weighting_scheme     calc
_refine_ls_weighting_details
                 'calc w=1/[\s^2^(Fo^2^)+(0.0333P)^2^] where P=(Fo^2^+2Fc^2^)/3'
_atom_sites_solution_hydrogens     geom
_atom_sites_solution_primary     direct
_atom_sites_solution_secondary     difmap
_refine_ls_shift/su_max     0.001
_refine_ls_shift/su_mean     0.000
_refine_diff_density_max     0.293
_refine_diff_density_min     -0.238
_refine_ls_extinction_method     none
_refine_ls_extinction_coef     ?
loop_
    _atom_type_symbol
    _atom_type_description
    _atom_type_scat_dispersion_real
    _atom_type_scat_dispersion_imag
    _atom_type_scat_source
    'C' 'C' 0.0033 0.0016
                         'International Tables Vol C Tables 4.2.6.8 and 6.1.1.4'
    'H' 'H' 0.0000 0.0000
                         'International Tables Vol C Tables 4.2.6.8 and 6.1.1.4'
    'N' 'N' 0.0061 0.0033
                         'International Tables Vol C Tables 4.2.6.8 and 6.1.1.4'
    'O' 'O' 0.0106 0.0060
                         'International Tables Vol C Tables 4.2.6.8 and 6.1.1.4'
    'Mn' 'Mn' 0.3368 0.7283
                         'International Tables Vol C Tables 4.2.6.8 and 6.1.1.4'
_computing_data_collection     'SMART (Bruker, 1997)'
_computing_cell_refinement     'SAINT (Bruker, 1999)'
_computing_data_reduction     'SAINT (Bruker, 1999)'
_computing_structure_solution     'SHELXS97 (Sheldrick, 2008)'
_computing_structure_refinement     'SHELXL97 (Sheldrick, 2008)'
_computing_molecular_graphics     'DIAMOND (Brandenburg, 2006)'
_computing_publication_material     'SHELXL97 (Sheldrick, 2008)'
loop_
    _atom_site_type_symbol
    _atom_site_label
    _atom_site_fract_x
    _atom_site_fract_y
    _atom_site_fract_z
    _atom_site_U_iso_or_equiv
    _atom_site_adp_type
    _atom_site_calc_flag
    _atom_site_refinement_flags
    _atom_site_occupancy
    _atom_site_disorder_assembly
    _atom_site_disorder_group
    C C1 0.7839(2) 0.3222(6) 0.62459(18) 0.0436(13) Uani d . 1 . .
    H H1 0.8208 0.2673 0.6237 0.052 Uiso calc R 1 . .
    C C2 0.7751(2) 0.3328(6) 0.67284(18) 0.0517(14) Uani d . 1 . .
    H H2 0.8049 0.2840 0.7031 0.062 Uiso calc R 1 . .
    C C3 0.7218(3) 0.4161(6) 0.67451(18) 0.0493(14) Uani d . 1 . .
    H H3 0.7151 0.4250 0.7062 0.059 Uiso calc R 1 . .
    C C4 0.6774(2) 0.4880(5) 0.62896(18) 0.0370(12) Uani d . 1 . .
    C C5 0.6891(2) 0.4700(5) 0.58208(17) 0.0341(12) Uani d . 1 . .
    C C6 0.6429(2) 0.5362(5) 0.53295(18) 0.0340(12) Uani d . 1 . .
    C C7 0.5577(3) 0.6533(6) 0.43876(19) 0.0543(15) Uani d . 1 . .
    H H7 0.5297 0.6911 0.4059 0.065 Uiso calc R 1 . .
    C C8 0.5446(2) 0.6859(6) 0.48274(19) 0.0478(14) Uani d . 1 . .
    H H8 0.5078 0.7473 0.4805 0.057 Uiso calc R 1 . .
    C C9 0.6132(3) 0.5630(6) 0.44341(19) 0.0479(14) Uani d . 1 . .
    H H9 0.6210 0.5401 0.4128 0.058 Uiso calc R 1 . .
    C C10 0.5871(2) 0.6262(5) 0.53116(18) 0.0350(12) Uani d . 1 . .
    C C11 0.5787(2) 0.6459(5) 0.58042(17) 0.0348(12) Uani d . 1 . .
    C C12 0.6213(2) 0.5789(5) 0.62744(18) 0.0386(13) Uani d . 1 . .
    C C13 0.5485(3) 0.7048(6) 0.64667(18) 0.0405(13) Uani d . 1 . .
    C C14 0.5122(2) 0.7806(6) 0.67659(18) 0.0411(13) Uani d . 1 . .
    C C15 0.5311(2) 0.7421(6) 0.72934(19) 0.0513(14) Uani d . 1 . .
    H H15 0.5663 0.6719 0.7453 0.062 Uiso calc R 1 . .
    C C16 0.4966(3) 0.8096(6) 0.7584(2) 0.0570(15) Uani d . 1 . .
    H H16 0.5087 0.7800 0.7937 0.068 Uiso calc R 1 . .
    C C17 0.4303(2) 0.9544(6) 0.6870(2) 0.0531(15) Uani d . 1 . .
    H H17 0.3963 1.0289 0.6721 0.064 Uiso calc R 1 . .
    C C18 0.4614(2) 0.8892(6) 0.65543(19) 0.0475(14) Uani d . 1 . .
    H H18 0.4479 0.9189 0.6201 0.057 Uiso calc R 1 . .
    C C19 0.7020(3) 0.2939(6) 0.3780(2) 0.0560(15) Uani d . 1 . .
    H H19 0.6655 0.2432 0.3812 0.067 Uiso calc R 1 . .
    C C20 0.7083(3) 0.2884(7) 0.3291(2) 0.0684(18) Uani d . 1 . .
    H H20 0.6764 0.2379 0.3004 0.082 Uiso calc R 1 . .
    C C21 0.7624(3) 0.3590(7) 0.32447(19) 0.0704(18) Uani d . 1 . .
    H H21 0.7685 0.3539 0.2925 0.084 Uiso calc R 1 . .
    C C22 0.8081(3) 0.4382(6) 0.36705(19) 0.0450(14) Uani d . 1 . .
    C C23 0.7967(2) 0.4395(5) 0.41476(18) 0.0361(12) Uani d . 1 . .
    C C24 0.8437(2) 0.5203(5) 0.46088(18) 0.0347(12) Uani d . 1 . .
    C C25 0.9006(2) 0.5974(5) 0.45968(19) 0.0366(12) Uani d . 1 . .
    C C26 0.8698(3) 0.5916(6) 0.5475(2) 0.0563(16) Uani d . 1 . .
    H H26 0.8601 0.5896 0.5779 0.068 Uiso calc R 1 . .
    C C27 0.9269(3) 0.6722(6) 0.54986(19) 0.0594(16) Uani d . 1 . .
    H H27 0.9539 0.7235 0.5807 0.071 Uiso calc R 1 . .
    C C28 0.9424(2) 0.6740(6) 0.50568(19) 0.0545(15) Uani d . 1 . .
    H H28 0.9805 0.7260 0.5062 0.065 Uiso calc R 1 . .
    C C29 0.9102(2) 0.5912(6) 0.41070(19) 0.0389(13) Uani d . 1 . .
    C C30 0.8663(3) 0.5148(6) 0.36690(19) 0.0453(14) Uani d . 1 . .
    C C31 0.9408(3) 0.6143(6) 0.3431(2) 0.0475(14) Uani d . 1 . .
    C C32 0.9772(3) 0.6646(6) 0.3097(2) 0.0489(14) Uani d . 1 . .
    C C33 0.9535(3) 0.6121(6) 0.2575(2) 0.0639(17) Uani d . 1 . .
    H H33 0.9162 0.5463 0.2447 0.077 Uiso calc R 1 . .
    C C34 0.9863(3) 0.6595(7) 0.2252(2) 0.0756(19) Uani d . 1 . .
    H H34 0.9710 0.6210 0.1907 0.091 Uiso calc R 1 . .
    C C35 1.0604(3) 0.8106(6) 0.2904(2) 0.0579(15) Uani d . 1 . .
    H H35 1.0967 0.8800 0.3014 0.070 Uiso calc R 1 . .
    C C36 1.0314(3) 0.7674(6) 0.3266(2) 0.0561(15) Uani d . 1 . .
    H H36 1.0481 0.8067 0.3610 0.067 Uiso calc R 1 . .
    C C37 0.6338(3) 0.1061(6) 0.50156(19) 0.0403(13) Uani d . 1 . .
    C C38 0.6636(2) 0.0379(5) 0.55716(18) 0.0349(12) Uani d . 1 . .
    C C39 0.7235(2) -0.0407(5) 0.57444(18) 0.0434(13) Uani d . 1 . .
    H H39 0.7468 -0.0535 0.5522 0.052 Uiso calc R 1 . .
    C C40 0.7486(2) -0.1003(5) 0.6254(2) 0.0423(13) Uani d . 1 . .
    C C41 0.7181(3) -0.0741(5) 0.66075(19) 0.0472(14) Uani d . 1 . .
    H H41 0.7361 -0.1155 0.6949 0.057 Uiso calc R 1 . .
    C C42 0.6608(2) 0.0137(6) 0.64488(19) 0.0407(13) Uani d . 1 . .
    C C43 0.6323(2) 0.0650(5) 0.59284(17) 0.0351(12) Uani d . 1 . .
    H H43 0.5917 0.1182 0.5815 0.042 Uiso calc R 1 . .
    C C44 0.8736(3) 0.1424(6) 0.5129(2) 0.0470(14) Uani d . 1 . .
    C C45 0.8530(2) 0.0571(6) 0.4602(2) 0.0439(14) Uani d . 1 . .
    C C46 0.7958(2) -0.0331(6) 0.4413(2) 0.0482(14) Uani d . 1 . .
    H H46 0.7697 -0.0455 0.4614 0.058 Uiso calc R 1 . .
    C C47 0.8125(3) -0.0839(6) 0.3595(2) 0.0495(14) Uani d . 1 . .
    H H47 0.7985 -0.1312 0.3262 0.059 Uiso calc R 1 . .
    C C48 0.7772(3) -0.1052(6) 0.3921(2) 0.0477(14) Uani d . 1 . .
    C C49 0.8687(3) 0.0087(6) 0.3778(2) 0.0494(14) Uani d . 1 . .
    C C50 0.8901(2) 0.0752(6) 0.42842(19) 0.0470(14) Uani d . 1 . .
    H H50 0.9297 0.1325 0.4412 0.056 Uiso calc R 1 . .
    C C51 0.6322(3) 0.0621(6) 0.6850(2) 0.0479(14) Uani d . 1 . .
    C C52 0.9079(3) 0.0441(7) 0.3441(2) 0.0551(16) Uani d . 1 . .
    N N1 0.65586(18) 0.5075(4) 0.48869(15) 0.0378(10) Uani d . 1 . .
    N N2 0.74218(19) 0.3867(4) 0.58012(14) 0.0347(10) Uani d . 1 . .
    N N3 0.6016(2) 0.6158(5) 0.66824(14) 0.0434(11) Uani d . 1 . .
    N N4 0.53191(18) 0.7276(4) 0.59346(14) 0.0393(10) Uani d . 1 . .
    H H4A 0.4989 0.7820 0.5725 0.047 Uiso calc R 1 . .
    N N5 0.4470(2) 0.9149(5) 0.73788(16) 0.0523(12) Uani d . 1 . .
    N N6 0.74414(19) 0.3661(5) 0.41993(15) 0.0408(10) Uani d . 1 . .
    N N7 0.82803(19) 0.5173(5) 0.50504(15) 0.0428(11) Uani d . 1 . .
    N N8 0.8854(2) 0.5313(5) 0.32436(15) 0.0537(12) Uani d . 1 . .
    N N9 0.95818(18) 0.6546(4) 0.39486(15) 0.0455(11) Uani d . 1 . .
    H H7A 0.9924 0.7090 0.4139 0.055 Uiso calc R 1 . .
    N N10 1.0382(2) 0.7566(6) 0.24085(18) 0.0602(13) Uani d . 1 . .
    N N11 0.8121(2) -0.1868(6) 0.64354(19) 0.0646(14) Uani d . 1 . .
    N N12 0.7165(2) -0.2004(6) 0.3723(2) 0.0667(14) Uani d . 1 . .
    O O1 0.82859(16) 0.1734(4) 0.53061(12) 0.0502(9) Uani d . 1 . .
    O O2 0.93284(18) 0.1821(4) 0.53423(13) 0.0639(11) Uani d . 1 . .
    O O3 0.9592(2) 0.1171(5) 0.36019(15) 0.0900(15) Uani d . 1 . .
    O O4 0.87938(17) -0.0072(4) 0.29559(14) 0.0705(11) Uani d . 1 . .
    H H4 0.9027 0.0147 0.2788 0.106 Uiso calc R 1 . .
    O O5 0.57270(17) 0.1200(4) 0.48219(12) 0.0573(10) Uani d . 1 . .
    O O6 0.67361(16) 0.1446(3) 0.47948(11) 0.0446(9) Uani d . 1 . .
    O O7 0.58037(18) 0.1549(4) 0.66617(13) 0.0674(11) Uani d . 1 . .
    H H9A 0.5669 0.1773 0.6897 0.101 Uiso calc R 1 . .
    O O8 0.65787(18) 0.0239(5) 0.73147(14) 0.0726(12) Uani d . 1 . .
    O O9 0.8533(2) -0.1451(6) 0.62548(17) 0.1025(16) Uani d . 1 . .
    O O10 0.8222(2) -0.2911(5) 0.67712(18) 0.1011(16) Uani d . 1 . .
    O O11 0.6839(2) -0.2126(5) 0.39982(18) 0.1066(16) Uani d . 1 . .
    O O12 0.6987(2) -0.2588(6) 0.32858(19) 0.1047(17) Uani d . 1 . .
    Mn Mn1 0.74582(4) 0.33502(8) 0.50134(3) 0.0390(2) Uani d . 1 . .
loop_
    _atom_site_aniso_label
    _atom_site_aniso_U_11
    _atom_site_aniso_U_22
    _atom_site_aniso_U_33
    _atom_site_aniso_U_12
    _atom_site_aniso_U_13
    _atom_site_aniso_U_23
    C1 0.033(3) 0.056(3) 0.039(3) 0.007(3) 0.011(3) -0.002(3)
    C2 0.047(4) 0.071(4) 0.033(3) 0.018(3) 0.011(3) 0.007(3)
    C3 0.053(4) 0.063(4) 0.034(3) 0.009(3) 0.019(3) -0.003(3)
    C4 0.040(3) 0.039(3) 0.033(3) 0.002(3) 0.014(3) -0.001(3)
    C5 0.032(3) 0.037(3) 0.036(3) -0.004(3) 0.016(2) 0.000(2)
    C6 0.033(3) 0.036(3) 0.035(3) -0.001(3) 0.016(2) 0.000(2)
    C7 0.052(4) 0.070(4) 0.044(3) 0.020(3) 0.021(3) 0.021(3)
    C8 0.037(3) 0.059(4) 0.050(3) 0.009(3) 0.019(3) 0.005(3)
    C9 0.060(4) 0.054(4) 0.033(3) 0.008(3) 0.021(3) 0.007(3)
    C10 0.034(3) 0.038(3) 0.034(3) -0.003(3) 0.013(2) 0.002(3)
    C11 0.029(3) 0.040(3) 0.036(3) -0.001(3) 0.013(2) -0.006(3)
    C12 0.038(3) 0.047(3) 0.032(3) 0.003(3) 0.014(3) -0.006(3)
    C13 0.048(4) 0.047(3) 0.032(3) 0.000(3) 0.021(3) -0.004(3)
    C14 0.034(3) 0.051(3) 0.039(3) -0.003(3) 0.015(3) -0.007(3)
    C15 0.050(4) 0.068(4) 0.039(3) 0.011(3) 0.021(3) 0.002(3)
    C16 0.056(4) 0.076(4) 0.043(3) -0.001(4) 0.024(3) -0.001(3)
    C17 0.038(4) 0.067(4) 0.059(4) 0.003(3) 0.023(3) -0.004(3)
    C18 0.042(4) 0.058(4) 0.047(3) -0.005(3) 0.021(3) -0.010(3)
    C19 0.047(4) 0.070(4) 0.054(4) -0.013(3) 0.023(3) -0.004(3)
    C20 0.061(4) 0.099(5) 0.040(4) -0.031(4) 0.013(3) -0.012(3)
    C21 0.075(5) 0.108(5) 0.032(3) -0.030(4) 0.026(3) -0.006(3)
    C22 0.047(4) 0.056(4) 0.036(3) -0.008(3) 0.019(3) 0.003(3)
    C23 0.028(3) 0.048(3) 0.034(3) 0.000(3) 0.013(2) 0.004(3)
    C24 0.029(3) 0.038(3) 0.039(3) 0.004(3) 0.015(2) 0.008(3)
    C25 0.031(3) 0.038(3) 0.043(3) 0.002(3) 0.016(3) 0.006(3)
    C26 0.054(4) 0.078(4) 0.046(4) -0.017(3) 0.028(3) -0.009(3)
    C27 0.058(4) 0.079(4) 0.042(3) -0.025(4) 0.019(3) -0.013(3)
    C28 0.040(3) 0.069(4) 0.055(4) -0.019(3) 0.018(3) -0.001(3)
    C29 0.034(3) 0.051(3) 0.041(3) 0.001(3) 0.024(3) 0.010(3)
    C30 0.045(4) 0.059(4) 0.039(3) -0.005(3) 0.022(3) 0.006(3)
    C31 0.051(4) 0.058(4) 0.044(4) 0.005(3) 0.028(3) 0.009(3)
    C32 0.046(4) 0.063(4) 0.048(4) 0.008(3) 0.028(3) 0.019(3)
    C33 0.076(5) 0.073(4) 0.057(4) -0.014(3) 0.041(4) 0.000(3)
    C34 0.098(6) 0.081(5) 0.068(4) -0.012(4) 0.055(4) 0.001(4)
    C35 0.039(3) 0.079(4) 0.058(4) 0.003(3) 0.021(3) 0.015(4)
    C36 0.043(4) 0.083(4) 0.048(3) 0.007(3) 0.024(3) 0.018(3)
    C37 0.043(4) 0.039(3) 0.043(3) 0.004(3) 0.021(3) -0.001(3)
    C38 0.028(3) 0.039(3) 0.038(3) 0.000(3) 0.013(2) -0.001(2)
    C39 0.040(3) 0.055(4) 0.039(3) 0.000(3) 0.019(3) -0.008(3)
    C40 0.035(3) 0.041(3) 0.053(4) 0.007(3) 0.019(3) -0.002(3)
    C41 0.052(4) 0.044(3) 0.042(3) -0.007(3) 0.013(3) 0.002(3)
    C42 0.040(3) 0.046(3) 0.039(3) -0.003(3) 0.019(3) 0.002(3)
    C43 0.027(3) 0.041(3) 0.041(3) -0.002(2) 0.016(2) -0.001(3)
    C44 0.040(4) 0.052(4) 0.051(4) 0.008(3) 0.020(3) 0.011(3)
    C45 0.032(3) 0.046(3) 0.058(4) 0.005(3) 0.022(3) 0.006(3)
    C46 0.045(4) 0.051(4) 0.055(4) 0.011(3) 0.026(3) 0.011(3)
    C47 0.044(4) 0.054(4) 0.054(4) 0.000(3) 0.023(3) -0.001(3)
    C48 0.031(3) 0.046(3) 0.064(4) -0.006(3) 0.015(3) 0.004(3)
    C49 0.051(4) 0.054(4) 0.050(4) -0.005(3) 0.027(3) 0.002(3)
    C50 0.032(3) 0.059(4) 0.052(4) -0.005(3) 0.019(3) 0.001(3)
    C51 0.049(4) 0.057(4) 0.044(4) -0.005(3) 0.024(3) -0.006(3)
    C52 0.054(4) 0.067(4) 0.048(4) -0.006(3) 0.023(3) -0.003(3)
    N1 0.038(3) 0.046(3) 0.034(2) 0.002(2) 0.019(2) 0.003(2)
    N2 0.029(2) 0.043(3) 0.032(2) 0.001(2) 0.0108(19) -0.001(2)
    N3 0.039(3) 0.055(3) 0.039(3) 0.007(2) 0.019(2) -0.006(2)
    N4 0.038(3) 0.045(3) 0.038(3) 0.007(2) 0.018(2) 0.001(2)
    N5 0.048(3) 0.069(3) 0.042(3) -0.003(3) 0.020(2) -0.012(3)
    N6 0.027(2) 0.052(3) 0.042(3) -0.009(2) 0.011(2) -0.003(2)
    N7 0.043(3) 0.053(3) 0.038(3) -0.006(2) 0.023(2) -0.003(2)
    N8 0.050(3) 0.077(3) 0.041(3) -0.010(3) 0.025(2) 0.004(2)
    N9 0.036(3) 0.060(3) 0.046(3) -0.005(2) 0.022(2) 0.005(2)
    N10 0.056(3) 0.075(4) 0.060(3) 0.007(3) 0.034(3) 0.016(3)
    N11 0.054(4) 0.074(4) 0.060(4) 0.011(3) 0.014(3) -0.009(3)
    N12 0.050(4) 0.064(4) 0.088(4) 0.003(3) 0.028(3) 0.008(3)
    O1 0.044(2) 0.063(2) 0.054(2) 0.011(2) 0.0301(18) 0.0069(19)
    O2 0.046(3) 0.093(3) 0.058(2) -0.007(2) 0.027(2) -0.009(2)
    O3 0.073(3) 0.145(4) 0.066(3) -0.048(3) 0.042(2) -0.026(3)
    O4 0.070(3) 0.102(3) 0.050(2) -0.022(3) 0.034(2) -0.012(2)
    O5 0.038(2) 0.088(3) 0.048(2) 0.011(2) 0.0190(18) 0.016(2)
    O6 0.050(2) 0.052(2) 0.040(2) -0.0106(19) 0.0256(17) -0.0011(17)
    O7 0.065(3) 0.093(3) 0.060(2) 0.021(3) 0.041(2) 0.000(2)
    O8 0.078(3) 0.106(3) 0.039(2) 0.004(3) 0.028(2) 0.000(2)
    O9 0.065(3) 0.146(4) 0.107(4) 0.043(3) 0.044(3) 0.016(3)
    O10 0.075(4) 0.083(3) 0.119(4) 0.007(3) 0.005(3) 0.028(3)
    O11 0.079(4) 0.133(4) 0.120(4) -0.049(3) 0.052(3) -0.008(3)
    O12 0.069(3) 0.133(4) 0.108(4) -0.027(3) 0.028(3) -0.042(3)
    Mn1 0.0346(5) 0.0506(5) 0.0381(4) -0.0011(4) 0.0207(3) 0.0009(4)
_geom_special_details
;
 All esds (except the esd in the dihedral angle between two l.s. planes)
 are estimated using the full covariance matrix.  The cell esds are taken
 into account individually in the estimation of esds in distances, angles
 and torsion angles; correlations between esds in cell parameters are only
 used when they are defined by crystal symmetry.  An approximate (isotropic)
 treatment of cell esds is used for estimating esds involving l.s. planes.
;
loop_
    _geom_bond_atom_site_label_1
    _geom_bond_atom_site_label_2
    _geom_bond_site_symmetry_2
    _geom_bond_distance
    _geom_bond_publ_flag
    C1 N2 . 1.327(5) ?
    C1 C2 . 1.401(5) ?
    C1 H1 . 0.9300 ?
    C2 C3 . 1.363(6) ?
    C2 H2 . 0.9300 ?
    C3 C4 . 1.391(6) ?
    C3 H3 . 0.9300 ?
    C4 C5 . 1.401(5) ?
    C4 C12 . 1.421(6) ?
    C5 N2 . 1.361(5) ?
    C5 C6 . 1.451(6) ?
    C6 N1 . 1.358(5) ?
    C6 C10 . 1.410(6) ?
    C7 C8 . 1.358(6) ?
    C7 C9 . 1.385(6) ?
    C7 H7 . 0.9300 ?
    C8 C10 . 1.391(6) ?
    C8 H8 . 0.9300 ?
    C9 N1 . 1.321(5) ?
    C9 H9 . 0.9300 ?
    C10 C11 . 1.430(6) ?
    C11 N4 . 1.373(5) ?
    C11 C12 . 1.388(6) ?
    C12 N3 . 1.367(5) ?
    C13 N3 . 1.311(5) ?
    C13 N4 . 1.372(5) ?
    C13 C14 . 1.469(6) ?
    C14 C18 . 1.371(6) ?
    C14 C15 . 1.378(6) ?
    C15 C16 . 1.393(6) ?
    C15 H15 . 0.9300 ?
    C16 N5 . 1.335(6) ?
    C16 H16 . 0.9300 ?
    C17 N5 . 1.337(5) ?
    C17 C18 . 1.386(6) ?
    C17 H17 . 0.9300 ?
    C18 H18 . 0.9300 ?
    C19 N6 . 1.313(5) ?
    C19 C20 . 1.390(6) ?
    C19 H19 . 0.9300 ?
    C20 C21 . 1.361(7) ?
    C20 H20 . 0.9300 ?
    C21 C22 . 1.381(6) ?
    C21 H21 . 0.9300 ?
    C22 C23 . 1.413(5) ?
    C22 C30 . 1.416(6) ?
    C23 N6 . 1.347(5) ?
    C23 C24 . 1.455(6) ?
    C24 N7 . 1.368(5) ?
    C24 C25 . 1.404(6) ?
    C25 C28 . 1.397(6) ?
    C25 C29 . 1.428(6) ?
    C26 N7 . 1.326(5) ?
    C26 C27 . 1.391(6) ?
    C26 H26 . 0.9300 ?
    C27 C28 . 1.366(6) ?
    C27 H27 . 0.9300 ?
    C28 H28 . 0.9300 ?
    C29 N9 . 1.373(5) ?
    C29 C30 . 1.375(6) ?
    C30 N8 . 1.378(5) ?
    C31 N8 . 1.313(6) ?
    C31 N9 . 1.359(5) ?
    C31 C32 . 1.473(6) ?
    C32 C36 . 1.384(6) ?
    C32 C33 . 1.390(6) ?
    C33 C34 . 1.381(6) ?
    C33 H33 . 0.9300 ?
    C34 N10 . 1.320(6) ?
    C34 H34 . 0.9300 ?
    C35 N10 . 1.330(6) ?
    C35 C36 . 1.400(6) ?
    C35 H35 . 0.9300 ?
    C36 H36 . 0.9300 ?
    C37 O5 . 1.242(5) ?
    C37 O6 . 1.266(5) ?
    C37 C38 . 1.518(6) ?
    C38 C39 . 1.374(6) ?
    C38 C43 . 1.398(5) ?
    C39 C40 . 1.380(6) ?
    C39 H39 . 0.9300 ?
    C40 C41 . 1.377(6) ?
    C40 N11 . 1.469(6) ?
    C41 C42 . 1.366(6) ?
    C41 H41 . 0.9300 ?
    C42 C43 . 1.387(6) ?
    C42 C51 . 1.500(6) ?
    C43 H43 . 0.9300 ?
    C44 O2 . 1.247(5) ?
    C44 O1 . 1.269(5) ?
    C44 C45 . 1.510(6) ?
    C45 C46 . 1.378(6) ?
    C45 C50 . 1.395(6) ?
    C46 C48 . 1.382(6) ?
    C46 H46 . 0.9300 ?
    C47 C49 . 1.369(6) ?
    C47 C48 . 1.385(6) ?
    C47 H47 . 0.9300 ?
    C48 N12 . 1.458(6) ?
    C49 C50 . 1.394(6) ?
    C49 C52 . 1.499(6) ?
    C50 H50 . 0.9300 ?
    C51 O8 . 1.221(5) ?
    C51 O7 . 1.300(6) ?
    C52 O3 . 1.199(6) ?
    C52 O4 . 1.305(6) ?
    Mn1 O1 . 2.142(3) y
    Mn1 O6 . 2.142(3) y
    Mn1 N1 . 2.339(4) y
    Mn1 N2 . 2.220(3) y
    Mn1 N6 . 2.221(4) y
    Mn1 N7 . 2.309(4) y
    N4 H4A . 0.8600 ?
    N9 H7A . 0.8600 ?
    N11 O10 . 1.214(5) ?
    N11 O9 . 1.222(5) ?
    N12 O12 . 1.208(5) ?
    N12 O11 . 1.214(5) ?
    O4 H4 . 0.8200 ?
    O7 H9A . 0.8200 ?
loop_
    _geom_angle_atom_site_label_1
    _geom_angle_atom_site_label_2
    _geom_angle_atom_site_label_3
    _geom_angle_site_symmetry_1
    _geom_angle_site_symmetry_3
    _geom_angle
    _geom_angle_publ_flag
    N2 C1 C2 . . 123.2(4) ?
    N2 C1 H1 . . 118.4 ?
    C2 C1 H1 . . 118.4 ?
    C3 C2 C1 . . 118.5(4) ?
    C3 C2 H2 . . 120.7 ?
    C1 C2 H2 . . 120.7 ?
    C2 C3 C4 . . 120.1(5) ?
    C2 C3 H3 . . 119.9 ?
    C4 C3 H3 . . 119.9 ?
    C3 C4 C5 . . 117.9(5) ?
    C3 C4 C12 . . 123.7(4) ?
    C5 C4 C12 . . 118.3(4) ?
    N2 C5 C4 . . 122.2(4) ?
    N2 C5 C6 . . 117.5(4) ?
    C4 C5 C6 . . 120.3(4) ?
    N1 C6 C10 . . 121.4(4) ?
    N1 C6 C5 . . 117.0(4) ?
    C10 C6 C5 . . 121.6(4) ?
    C8 C7 C9 . . 119.2(5) ?
    C8 C7 H7 . . 120.4 ?
    C9 C7 H7 . . 120.4 ?
    C7 C8 C10 . . 119.0(5) ?
    C7 C8 H8 . . 120.5 ?
    C10 C8 H8 . . 120.5 ?
    N1 C9 C7 . . 124.0(5) ?
    N1 C9 H9 . . 118.0 ?
    C7 C9 H9 . . 118.0 ?
    C8 C10 C6 . . 118.7(4) ?
    C8 C10 C11 . . 125.5(5) ?
    C6 C10 C11 . . 115.9(4) ?
    N4 C11 C12 . . 105.2(4) ?
    N4 C11 C10 . . 131.6(4) ?
    C12 C11 C10 . . 123.2(4) ?
    N3 C12 C11 . . 111.1(4) ?
    N3 C12 C4 . . 128.3(5) ?
    C11 C12 C4 . . 120.6(4) ?
    N3 C13 N4 . . 113.2(4) ?
    N3 C13 C14 . . 123.8(4) ?
    N4 C13 C14 . . 123.0(5) ?
    C18 C14 C15 . . 118.1(4) ?
    C18 C14 C13 . . 124.0(4) ?
    C15 C14 C13 . . 117.9(5) ?
    C14 C15 C16 . . 119.2(5) ?
    C14 C15 H15 . . 120.4 ?
    C16 C15 H15 . . 120.4 ?
    N5 C16 C15 . . 122.8(5) ?
    N5 C16 H16 . . 118.6 ?
    C15 C16 H16 . . 118.6 ?
    N5 C17 C18 . . 122.8(5) ?
    N5 C17 H17 . . 118.6 ?
    C18 C17 H17 . . 118.6 ?
    C14 C18 C17 . . 119.7(5) ?
    C14 C18 H18 . . 120.2 ?
    C17 C18 H18 . . 120.2 ?
    N6 C19 C20 . . 124.4(5) ?
    N6 C19 H19 . . 117.8 ?
    C20 C19 H19 . . 117.8 ?
    C21 C20 C19 . . 118.1(5) ?
    C21 C20 H20 . . 120.9 ?
    C19 C20 H20 . . 120.9 ?
    C20 C21 C22 . . 120.2(5) ?
    C20 C21 H21 . . 119.9 ?
    C22 C21 H21 . . 119.9 ?
    C21 C22 C23 . . 117.3(5) ?
    C21 C22 C30 . . 125.1(5) ?
    C23 C22 C30 . . 117.6(5) ?
    N6 C23 C22 . . 122.7(4) ?
    N6 C23 C24 . . 117.9(4) ?
    C22 C23 C24 . . 119.4(4) ?
    N7 C24 C25 . . 122.6(4) ?
    N7 C24 C23 . . 115.3(4) ?
    C25 C24 C23 . . 122.1(4) ?
    C28 C25 C24 . . 118.0(4) ?
    C28 C25 C29 . . 125.7(5) ?
    C24 C25 C29 . . 116.3(4) ?
    N7 C26 C27 . . 125.0(5) ?
    N7 C26 H26 . . 117.5 ?
    C27 C26 H26 . . 117.5 ?
    C28 C27 C26 . . 118.2(5) ?
    C28 C27 H27 . . 120.9 ?
    C26 C27 H27 . . 120.9 ?
    C27 C28 C25 . . 119.7(5) ?
    C27 C28 H28 . . 120.1 ?
    C25 C28 H28 . . 120.1 ?
    N9 C29 C30 . . 105.5(4) ?
    N9 C29 C25 . . 132.3(5) ?
    C30 C29 C25 . . 122.2(4) ?
    C29 C30 N8 . . 110.8(5) ?
    C29 C30 C22 . . 122.5(4) ?
    N8 C30 C22 . . 126.6(5) ?
    N8 C31 N9 . . 113.2(4) ?
    N8 C31 C32 . . 122.2(5) ?
    N9 C31 C32 . . 124.5(5) ?
    C36 C32 C33 . . 118.5(5) ?
    C36 C32 C31 . . 123.7(5) ?
    C33 C32 C31 . . 117.6(5) ?
    C34 C33 C32 . . 118.8(5) ?
    C34 C33 H33 . . 120.6 ?
    C32 C33 H33 . . 120.6 ?
    N10 C34 C33 . . 123.3(6) ?
    N10 C34 H34 . . 118.4 ?
    C33 C34 H34 . . 118.4 ?
    N10 C35 C36 . . 122.8(5) ?
    N10 C35 H35 . . 118.6 ?
    C36 C35 H35 . . 118.6 ?
    C32 C36 C35 . . 118.2(5) ?
    C32 C36 H36 . . 120.9 ?
    C35 C36 H36 . . 120.9 ?
    O5 C37 O6 . . 126.2(5) ?
    O5 C37 C38 . . 116.9(4) ?
    O6 C37 C38 . . 116.9(5) ?
    C39 C38 C43 . . 118.9(4) ?
    C39 C38 C37 . . 121.1(4) ?
    C43 C38 C37 . . 119.9(4) ?
    C38 C39 C40 . . 118.9(4) ?
    C38 C39 H39 . . 120.5 ?
    C40 C39 H39 . . 120.5 ?
    C41 C40 C39 . . 122.4(5) ?
    C41 C40 N11 . . 118.6(5) ?
    C39 C40 N11 . . 118.9(5) ?
    C42 C41 C40 . . 118.9(5) ?
    C42 C41 H41 . . 120.6 ?
    C40 C41 H41 . . 120.6 ?
    C41 C42 C43 . . 119.7(4) ?
    C41 C42 C51 . . 119.2(5) ?
    C43 C42 C51 . . 121.1(5) ?
    C42 C43 C38 . . 121.0(5) ?
    C42 C43 H43 . . 119.5 ?
    C38 C43 H43 . . 119.5 ?
    O2 C44 O1 . . 125.7(5) ?
    O2 C44 C45 . . 117.1(5) ?
    O1 C44 C45 . . 117.2(5) ?
    C46 C45 C50 . . 118.5(5) ?
    C46 C45 C44 . . 121.0(5) ?
    C50 C45 C44 . . 120.5(5) ?
    C45 C46 C48 . . 119.6(5) ?
    C45 C46 H46 . . 120.2 ?
    C48 C46 H46 . . 120.2 ?
    C49 C47 C48 . . 118.1(5) ?
    C49 C47 H47 . . 121.0 ?
    C48 C47 H47 . . 121.0 ?
    C46 C48 C47 . . 122.4(5) ?
    C46 C48 N12 . . 119.3(5) ?
    C47 C48 N12 . . 118.2(5) ?
    C47 C49 C50 . . 120.3(5) ?
    C47 C49 C52 . . 121.4(5) ?
    C50 C49 C52 . . 118.3(5) ?
    C49 C50 C45 . . 121.0(5) ?
    C49 C50 H50 . . 119.5 ?
    C45 C50 H50 . . 119.5 ?
    O8 C51 O7 . . 123.9(5) ?
    O8 C51 C42 . . 122.3(5) ?
    O7 C51 C42 . . 113.7(5) ?
    O3 C52 O4 . . 124.2(5) ?
    O3 C52 C49 . . 122.6(5) ?
    O4 C52 C49 . . 113.2(5) ?
    C9 N1 C6 . . 117.7(4) ?
    C9 N1 Mn1 . . 127.4(3) ?
    C6 N1 Mn1 . . 114.4(3) ?
    C1 N2 C5 . . 118.0(4) ?
    C1 N2 Mn1 . . 123.3(3) ?
    C5 N2 Mn1 . . 118.0(3) ?
    C13 N3 C12 . . 104.5(4) ?
    C13 N4 C11 . . 106.1(4) ?
    C13 N4 H4A . . 126.9 ?
    C11 N4 H4A . . 126.9 ?
    C16 N5 C17 . . 117.4(4) ?
    C19 N6 C23 . . 117.3(4) ?
    C19 N6 Mn1 . . 124.5(3) ?
    C23 N6 Mn1 . . 117.2(3) ?
    C26 N7 C24 . . 116.4(4) ?
    C26 N7 Mn1 . . 127.4(3) ?
    C24 N7 Mn1 . . 114.6(3) ?
    C31 N8 C30 . . 104.1(4) ?
    C31 N9 C29 . . 106.4(4) ?
    C31 N9 H7A . . 126.8 ?
    C29 N9 H7A . . 126.8 ?
    C34 N10 C35 . . 118.4(5) ?
    O10 N11 O9 . . 123.2(6) ?
    O10 N11 C40 . . 118.7(5) ?
    O9 N11 C40 . . 118.0(5) ?
    O12 N12 O11 . . 122.1(6) ?
    O12 N12 C48 . . 119.6(5) ?
    O11 N12 C48 . . 118.2(6) ?
    C44 O1 Mn1 . . 130.2(3) ?
    C52 O4 H4 . . 109.5 ?
    C37 O6 Mn1 . . 127.8(3) ?
    C51 O7 H9A . . 109.5 ?
    O6 Mn1 O1 . . 94.61(12) ?
    O6 Mn1 N2 . . 97.07(12) ?
    O1 Mn1 N2 . . 94.91(13) ?
    O6 Mn1 N6 . . 93.88(13) ?
    O1 Mn1 N6 . . 98.23(12) ?
    N2 Mn1 N6 . . 162.14(13) ?
    O6 Mn1 N7 . . 164.73(12) ?
    O1 Mn1 N7 . . 81.61(13) ?
    N2 Mn1 N7 . . 97.99(13) ?
    N6 Mn1 N7 . . 72.19(14) y
    O6 Mn1 N1 . . 85.01(13) ?
    O1 Mn1 N1 . . 167.13(12) ?
    N2 Mn1 N1 . . 72.42(13) y
    N6 Mn1 N1 . . 94.62(13) ?
    N7 Mn1 N1 . . 101.96(12) ?
loop_
    _geom_hbond_atom_site_label_D
    _geom_hbond_atom_site_label_H
    _geom_hbond_atom_site_label_A
    _geom_hbond_site_symmetry_A
    _geom_hbond_distance_DH
    _geom_hbond_distance_HA
    _geom_hbond_distance_DA
    _geom_hbond_angle_DHA
    O7 H9A N10 4_566 0.82 1.81 2.629(5) 176
    O4 H4 N5 4_665 0.82 1.82 2.636(5) 173
    N9 H7A O2 3_766 0.86 1.94 2.789(5) 171
    N4 H4A O5 3_666 0.86 1.89 2.745(5) 171
