# Supplementary material for: Bis(3-carb­oxy-5-nitro­benzoato)bis­[2-(pyridin-4-yl)-1H-imidazo[4,5-f][1,10]phenanthroline]manganese(II)
Source: Acta Crystallogr Sect E Struct Rep Online. 2011 Feb 12;67(Pt 3):m326. doi: 10.1107/S1600536811004569 (PMC3052015; doi:10.1107/S1600536811004569)
Supplement: Supplementary file 2 [file e-67-0m326-Isup2.hkl]

#
# h,k,l, Fc-squared, Fo-squared, sigma(Fo-squared) and status flag
#
data_I
_shelx_title ' s in P2/n'
_shelx_refln_list_code          4
_shelx_F_calc_maximum      684.59
_exptl_crystal_F_000      2188.00
_reflns_d_resolution_high  0.8390
 
loop_
 _symmetry_equiv_pos_as_xyz
 'x, y, z'
 '-x+1/2, y, -z+1/2'
 '-x, -y, -z'
 'x-1/2, -y, z-1/2'
 
_cell_length_a    21.7910
_cell_length_b     8.2215
_cell_length_c    27.2698
_cell_angle_alpha  90.000
_cell_angle_beta  111.767
_cell_angle_gamma  90.000
 
_shelx_F_squared_multiplier     1.000
 
loop_
 _refln_index_h
 _refln_index_k
 _refln_index_l
 _refln_F_squared_calc
 _refln_F_squared_meas
 _refln_F_squared_sigma
 _refln_observed_status
   2   0   0    18895.55    19337.78    413.09 o
   4   0   0      180.16      127.70     65.66 o
   6   0   0     3570.25     3432.44    211.46 o
   8   0   0     2853.50     3134.12    218.70 o
  10   0   0    16924.19    16203.14    538.73 o
  12   0   0       24.70      -25.33    161.82 o
  14   0   0     2410.20     2435.12    285.39 o
  16   0   0     1712.27     1896.91    293.15 o
  18   0   0      760.10      787.93    267.81 o
  20   0   0      146.72      -18.61    226.97 o
  22   0   0      142.96       58.42    239.38 o
  24   0   0      598.02      815.27    187.44 o
   0   1   0     1338.94     1375.77     71.86 o
   1   1   0     7128.79     7713.37    102.36 o
   2   1   0     2417.46     2506.36     74.66 o
   3   1   0    28881.79    27992.44    347.09 o
   4   1   0     8553.50     8204.45    248.17 o
   5   1   0     2749.89     2880.70    207.06 o
   6   1   0     5113.16     4859.75    236.27 o
   7   1   0    16379.57    15123.65    343.04 o
   8   1   0     1334.32     1333.87    115.32 o
   9   1   0     3238.20     2836.78    263.16 o
  10   1   0      173.90      170.71    104.93 o
  11   1   0    11067.03    11752.13    329.34 o
  12   1   0      760.27      709.43    171.13 o
  13   1   0      303.63      258.74    126.96 o
  14   1   0     3727.43     3720.28    241.08 o
  15   1   0      996.32      905.77    177.88 o
  16   1   0      154.87      278.20    152.91 o
  17   1   0      880.24     1093.81    191.55 o
  18   1   0      456.51      341.31    163.41 o
  19   1   0       72.12      131.49    167.46 o
  20   1   0     1007.06     1070.77    531.23 o
  21   1   0      179.33      272.98    183.64 o
  22   1   0       83.70      186.24    149.50 o
  23   1   0      776.78      916.09    169.42 o
   0   2   0     1007.51     1062.99     52.91 o
   1   2   0      305.14      206.30     32.47 o
   2   2   0    21886.85    23812.82    283.87 o
   3   2   0   468667.53   510585.84   4863.35 o
   4   2   0   117161.41   124468.28   1240.05 o
   5   2   0     1511.72     1530.04    103.27 o
   6   2   0     1499.82     1476.82    218.44 o
   7   2   0    19221.26    19915.87    543.12 o
   8   2   0     8140.08     8122.06    240.91 o
   9   2   0     1484.00     1372.44    279.19 o
  10   2   0        2.52      -55.54     88.85 o
  11   2   0       10.23      131.56    105.25 o
  12   2   0      102.78      221.60    116.94 o
  13   2   0     2135.91     1756.58    227.74 o
  14   2   0      979.93     1242.36    255.40 o
  15   2   0      118.14      -56.55    138.77 o
  16   2   0      158.65      337.90    159.60 o
  17   2   0      872.84      563.04    180.48 o
  18   2   0      291.09      520.72    179.08 o
  19   2   0      734.30      722.50    191.02 o
  20   2   0       18.80      154.17    128.91 o
  21   2   0      858.50      892.80    215.08 o
  22   2   0       21.35      266.73    151.62 o
  23   2   0       88.11        5.30    137.71 o
   0   3   0    12274.73    12520.98    382.07 o
   1   3   0     1582.25     1571.56     52.58 o
   2   3   0      809.29      756.28     39.98 o
   3   3   0      359.84      338.84     36.52 o
   4   3   0    23569.39    24307.45    272.93 o
   5   3   0       55.88        6.21     40.28 o
   6   3   0    28816.06    30320.81    446.01 o
   7   3   0     7597.44     7942.43    290.56 o
   8   3   0     7281.91     6745.96    356.22 o
   9   3   0      280.41      355.12    100.68 o
  10   3   0     3542.86     3639.24    254.89 o
  11   3   0      275.90      176.37    114.90 o
  12   3   0        7.62       89.32    114.53 o
  13   3   0        1.81       29.69    163.89 o
  14   3   0      773.43      977.24    167.59 o
  15   3   0      214.36      217.46    146.30 o
  16   3   0       18.82      137.76    144.13 o
  17   3   0      804.91      847.60    152.40 o
  18   3   0      671.11      730.55    180.44 o
  19   3   0       27.86       51.21    185.35 o
  20   3   0      783.71      873.62    168.82 o
  21   3   0        0.22       40.36    128.62 o
  22   3   0      304.50      461.74    168.00 o
   0   4   0     4871.23     4727.69    127.44 o
   1   4   0     5696.96     5407.06     96.62 o
   2   4   0       84.82       67.56     39.60 o
   3   4   0       90.82       48.11     41.40 o
   4   4   0     4015.78     3877.21     84.67 o
   5   4   0     6467.11     6663.08    161.23 o
   6   4   0    32228.95    32066.15    431.35 o
   7   4   0    12931.08    12970.00    247.66 o
   8   4   0     1072.80      987.89     99.71 o
   9   4   0     5283.38     5324.42    188.73 o
  10   4   0     1759.92     1838.90    134.50 o
  11   4   0      247.64      226.90     91.44 o
  12   4   0     1101.85     1119.82    128.42 o
  13   4   0      309.49      214.87    103.30 o
  14   4   0      269.86      343.23    111.71 o
  15   4   0       32.21      -18.43    287.20 o
  16   4   0      982.00     1089.69    189.73 o
  17   4   0      125.45       74.25    131.18 o
  18   4   0      212.16      145.61    142.73 o
  19   4   0      350.68      681.55    289.27 o
  20   4   0       72.09       87.28    130.08 o
  21   4   0      193.12      475.60    158.48 o
  22   4   0       53.21       25.19    145.65 o
   0   5   0     1339.10     1380.51    120.30 o
   1   5   0     4371.01     4209.37    146.61 o
   2   5   0      779.98      818.09     67.37 o
   3   5   0     7330.35     7078.73    151.08 o
   4   5   0     1205.19     1090.54     77.16 o
   5   5   0      923.87     1021.64     77.93 o
   6   5   0      163.69      195.09     60.96 o
   7   5   0     4188.88     3981.20    166.49 o
   8   5   0       48.85      168.38     74.36 o
   9   5   0     1261.69     1117.39    117.45 o
  10   5   0     1982.38     1899.52    141.91 o
  11   5   0      260.80      515.07    142.58 o
  12   5   0      286.13      263.59    129.62 o
  13   5   0     1072.03      993.91    177.40 o
  14   5   0       79.07       92.94    132.67 o
  15   5   0      671.48      631.05    176.34 o
  16   5   0       45.28      -75.84    134.31 o
  17   5   0      247.19      316.09    150.90 o
  18   5   0      140.26      441.10    170.57 o
  19   5   0        2.06     -221.54    221.54 o
  20   5   0        0.95      -99.42    186.90 o
   0   6   0     2487.70     2381.84    180.73 o
   1   6   0       44.21       43.25     63.15 o
   2   6   0     1348.50     1423.75    108.85 o
   3   6   0       20.18        2.53     61.13 o
   4   6   0      179.19      216.01     67.74 o
   5   6   0      436.59      492.41     84.23 o
   6   6   0        9.13      -32.39     64.86 o
   7   6   0      253.22      158.28     79.47 o
   8   6   0       36.54       -5.19     73.12 o
   9   6   0     3595.09     3274.97    218.51 o
  10   6   0     2089.85     1900.14    192.56 o
  11   6   0     1650.37     1454.89    186.79 o
  12   6   0     3110.53     3123.09    390.60 o
  13   6   0      109.11      287.99    136.85 o
  14   6   0       38.12      107.18    137.19 o
  15   6   0       12.16      116.29    260.83 o
  16   6   0      305.85      430.87    170.90 o
  17   6   0        6.82       84.63    153.96 o
  18   6   0       10.77       12.20    133.53 o
  19   6   0        0.02      284.52    168.44 o
   0   7   0     1308.95     1292.28    165.89 o
   1   7   0     1074.60     1111.46    112.47 o
   2   7   0      111.08      198.08     76.78 o
   3   7   0      348.48      243.28     80.35 o
   4   7   0      791.32      842.41    127.10 o
   5   7   0       97.79      215.18    101.58 o
   6   7   0      295.16      231.29    106.83 o
   7   7   0      509.45      448.68    109.77 o
   8   7   0      250.51      163.91    102.20 o
   9   7   0       82.53      -15.87     93.41 o
  10   7   0      638.41      808.56    161.46 o
  11   7   0      231.40      200.37    122.27 o
  12   7   0      539.72      389.46    183.54 o
  13   7   0      589.09      454.45    247.65 o
  14   7   0        9.20      -24.82    178.37 o
  15   7   0       20.10      434.81    238.86 o
  16   7   0       48.31      247.65    206.29 o
   0   8   0       60.46      123.29    117.49 o
   1   8   0        1.02      -86.83    173.89 o
   2   8   0      172.81      333.12    108.38 o
   3   8   0      116.99      108.56    132.83 o
   4   8   0       76.34       -9.33    101.14 o
   5   8   0      586.45      760.59    138.30 o
   6   8   0       33.79        5.70     99.16 o
   7   8   0      419.39      228.25    192.84 o
   8   8   0        0.23      -25.30     89.79 o
   9   8   0       60.56       29.37    128.59 o
  10   8   0      114.87       79.05    108.84 o
  11   8   0       97.01      266.84    128.07 o
  12   8   0       96.04      106.00    113.23 o
  13   8   0       40.71      262.37    127.75 o
   0   9   0       13.74     -181.47    182.51 o
   1   9   0       58.42     -131.33    184.06 o
   2   9   0       64.01       67.01    141.90 o
   3   9   0       61.51       58.02    136.67 o
   4   9   0      649.80      661.48    232.82 o
   5   9   0        2.38     -102.53    102.53 o
   6   9   0      154.25      283.49    128.77 o
   7   9   0        1.40      -16.05    104.56 o
   8   9   0      171.44        5.68    275.04 o
   9   9   0        3.99        1.19    108.76 o
 -23   0   1       46.98      151.48    226.45 o
 -21   0   1       49.03      201.12    269.36 o
 -19   0   1      313.85      185.09    235.76 o
 -17   0   1       59.87     -114.78    230.59 o
 -15   0   1        9.83      -55.32    180.95 o
 -13   0   1     6514.32     6386.64    397.58 o
 -11   0   1     7042.14     7361.72    375.87 o
  -9   0   1     3316.83     3577.20    251.27 o
  -7   0   1      485.16      529.94    124.60 o
  -5   0   1      109.59      122.53     79.10 o
  -3   0   1      422.58      294.36     38.20 o
   1   0   1      277.02       36.71     30.50 o
   3   0   1     2374.48     1925.35    108.57 o
   5   0   1    11613.48    11276.54    341.74 o
   7   0   1     1877.71     1942.41    181.99 o
   9   0   1      478.34      308.66    144.76 o
  11   0   1     2496.61     3104.65    268.33 o
  13   0   1       73.37      139.59    190.78 o
  15   0   1     2863.26     3476.38    347.95 o
  17   0   1      302.68      215.59    245.58 o
  19   0   1     1635.86     1414.54    301.93 o
  21   0   1      821.25     1256.76    208.40 o
  23   0   1       20.50      215.09    262.38 o
 -24   1   1       19.12       83.57    127.12 o
 -23   1   1      151.38      381.17    190.24 o
 -22   1   1      188.59      255.69    196.41 o
 -21   1   1       83.53     -155.95    165.01 o
 -20   1   1       35.61      157.13    180.88 o
 -19   1   1        5.47      -30.60    157.97 o
 -18   1   1      147.56       89.95    167.90 o
 -17   1   1        0.22       86.62    148.08 o
 -16   1   1       50.00      243.29    152.98 o
 -15   1   1      511.31      488.53    160.60 o
 -14   1   1       40.68       46.89    187.16 o
 -13   1   1      277.77      458.55    140.55 o
 -12   1   1        1.51        6.40    104.52 o
 -11   1   1      253.74      295.01    105.30 o
 -10   1   1      338.48      233.93    101.51 o
  -9   1   1       23.43       54.93     82.61 o
  -8   1   1      582.95      509.09     91.25 o
  -7   1   1       46.04       90.20     75.05 o
  -6   1   1        2.62      -23.21     47.83 o
  -5   1   1      462.97      403.21     55.29 o
  -4   1   1     3086.02     3024.98     89.17 o
  -3   1   1      121.63      101.17     28.22 o
  -2   1   1       11.55      -18.35     18.35 o
  -1   1   1      845.21      757.95     27.78 o
   0   1   1       62.71       64.03     14.05 o
   1   1   1      594.41      461.89     45.60 o
   2   1   1       15.99      -22.68     22.68 o
   3   1   1      816.41      743.58     56.97 o
   4   1   1     1576.82     1562.65     90.11 o
   5   1   1     2174.04     2389.23    118.36 o
   6   1   1     4050.37     3819.88    223.09 o
   7   1   1      347.62      292.19     84.10 o
   8   1   1     1602.82     1551.96    122.25 o
   9   1   1     6595.66     6948.80    243.00 o
  10   1   1      375.06      329.04    123.05 o
  11   1   1     1799.77     1817.29    250.49 o
  12   1   1     2493.54     2605.79    191.10 o
  13   1   1       88.90      204.63    129.49 o
  14   1   1      871.49     1319.66    327.01 o
  15   1   1       57.10       35.76    215.59 o
  16   1   1      279.09      205.66    159.57 o
  17   1   1      110.81       16.67    157.31 o
  18   1   1      638.19      843.30    192.30 o
  19   1   1      358.65      273.32    195.95 o
  20   1   1      911.72     1033.51    163.01 o
  21   1   1     1205.49     1416.06    179.17 o
  22   1   1      315.77      509.39    148.43 o
  23   1   1      550.37      699.96    140.19 o
 -23   2   1       18.55      367.82    264.71 o
 -22   2   1      329.03      477.97    201.52 o
 -21   2   1       72.60     -151.93    151.93 o
 -20   2   1      234.02      227.84    178.85 o
 -19   2   1       13.57     -151.51    151.51 o
 -18   2   1        2.74       79.59    158.98 o
 -17   2   1      164.78      108.67    156.56 o
 -16   2   1      690.14      750.95    184.08 o
 -15   2   1      310.92      631.07    166.38 o
 -14   2   1      422.77      389.70    151.64 o
 -13   2   1      772.07      942.06    155.69 o
 -12   2   1       67.22      -28.26    103.57 o
 -11   2   1      753.88     1050.00    135.00 o
 -10   2   1     4203.27     4170.40    196.26 o
  -9   2   1     4871.77     4904.14    202.49 o
  -8   2   1      517.11      444.99     94.90 o
  -7   2   1      266.52      209.20     70.70 o
  -6   2   1       88.34       39.02     52.06 o
  -5   2   1    11710.28    11701.93    184.32 o
  -4   2   1     9181.03     9128.54    150.27 o
  -3   2   1    35585.61    36244.63    483.04 o
  -2   2   1    15597.24    15688.63    183.32 o
  -1   2   1      800.51      773.32     41.71 o
   0   2   1     5365.86     5416.43    107.17 o
   1   2   1       25.86       30.43     28.39 o
   2   2   1     4606.11     4315.70     95.60 o
   3   2   1    29103.07    30231.05    355.02 o
   4   2   1    12903.53    13510.87    224.76 o
   5   2   1     2508.07     2763.25    108.62 o
   6   2   1      561.86      419.18     80.52 o
   7   2   1      911.32     1117.65    105.08 o
   8   2   1      107.14       18.84     81.25 o
   9   2   1      845.64      975.31    118.09 o
  10   2   1       26.43      -32.64     92.53 o
  11   2   1      153.26      402.69    144.76 o
  12   2   1      888.88      769.62    175.53 o
  13   2   1     1169.00     1337.73    169.75 o
  14   2   1      198.00      367.75    149.27 o
  15   2   1      262.08      153.71    140.70 o
  16   2   1     2275.86     2018.07    216.42 o
  17   2   1      357.50      401.35    132.16 o
  18   2   1      680.95      752.32    145.52 o
  19   2   1       12.24      -76.53    101.11 o
  20   2   1        5.46      181.82    332.70 o
  21   2   1      255.97      413.49    158.56 o
  22   2   1      729.34      655.16    129.88 o
  23   2   1        6.00      482.71    137.14 o
 -23   3   1      143.36      263.31    155.05 o
 -22   3   1       78.57      250.39    128.40 o
 -21   3   1       10.02       46.88    108.90 o
 -20   3   1       15.99      187.06    163.63 o
 -19   3   1        0.80       67.73    163.60 o
 -18   3   1       62.24      -65.22    150.60 o
 -17   3   1       99.41      181.70    232.14 o
 -16   3   1       37.95       95.05    153.18 o
 -15   3   1       73.93      182.07    144.93 o
 -14   3   1       12.63     -118.56    118.56 o
 -13   3   1      132.50      305.83    134.01 o
 -12   3   1      760.29      889.47    144.34 o
 -11   3   1      561.86      659.98    130.33 o
 -10   3   1      255.39      439.78    247.91 o
  -9   3   1       34.14      120.46    148.38 o
  -8   3   1      280.47      331.27     95.90 o
  -7   3   1      316.12      301.23     60.82 o
  -6   3   1        4.37       -5.96     45.60 o
  -5   3   1     1923.33     1925.71     82.39 o
  -4   3   1      211.60      201.06     54.77 o
  -3   3   1     2638.47     2542.96     66.35 o
  -2   3   1     3569.16     3480.19     74.13 o
  -1   3   1      348.20      371.18     34.87 o
   0   3   1        0.76      -10.44     27.69 o
   1   3   1      119.67      172.10     38.56 o
   2   3   1     3703.08     3688.99     91.89 o
   3   3   1     1462.30     1396.35     69.52 o
   4   3   1      125.19      162.10     59.25 o
   5   3   1     2735.83     2890.99    149.55 o
   6   3   1     9148.51     9791.39    252.55 o
   7   3   1        6.53       61.04     72.86 o
   8   3   1     1525.14     1781.22    238.02 o
   9   3   1       86.79       88.26     69.42 o
  10   3   1       39.58      121.03     77.95 o
  11   3   1      335.02      423.26     97.45 o
  12   3   1       10.08      -24.05     85.58 o
  13   3   1      311.39      297.66    107.23 o
  14   3   1      125.70       70.25    100.88 o
  15   3   1      999.10      932.28    139.33 o
  16   3   1       41.61       86.70    108.13 o
  17   3   1     1882.08     1699.11    215.28 o
  18   3   1      458.41      297.73    214.04 o
  19   3   1      156.23      251.97    139.23 o
  20   3   1      337.55      219.26    135.28 o
  21   3   1      111.34       41.89    129.42 o
  22   3   1        1.33      142.60    143.97 o
 -22   4   1        1.57       93.51    151.42 o
 -21   4   1       54.43        9.71    257.73 o
 -20   4   1        6.41      197.53    140.06 o
 -19   4   1      289.53      236.47    148.30 o
 -18   4   1      665.23      414.45    157.56 o
 -17   4   1      934.32      702.08    246.10 o
 -16   4   1        2.71      -28.95    120.20 o
 -15   4   1       88.85      223.99    109.86 o
 -14   4   1      751.09      540.60    123.35 o
 -13   4   1        0.35       14.15    189.23 o
 -12   4   1      140.91      159.89    123.48 o
 -11   4   1      365.85      234.30    119.34 o
 -10   4   1      433.93      425.18    123.23 o
  -9   4   1      896.22      865.35    119.52 o
  -8   4   1     1302.55     1195.30    110.64 o
  -7   4   1    15098.66    15572.77    227.50 o
  -6   4   1     3353.36     3220.04     96.76 o
  -5   4   1    10351.99    10481.27    164.57 o
  -4   4   1      459.24      462.94     42.93 o
  -3   4   1      259.29      232.22     38.15 o
  -2   4   1     1523.87     1454.94     65.90 o
  -1   4   1       97.40       67.78     33.17 o
   0   4   1     2114.02     1979.62     86.94 o
   1   4   1      533.65      499.89     54.44 o
   2   4   1      366.84      398.18     74.98 o
   3   4   1      429.99      407.30     50.98 o
   4   4   1      427.64      479.58     62.84 o
   5   4   1      336.78      408.20     64.54 o
   6   4   1     7115.40     7029.86    216.20 o
   7   4   1     8062.55     7713.31    267.36 o
   8   4   1     2225.51     2288.03    129.55 o
   9   4   1     2622.70     2405.60    187.19 o
  10   4   1      182.29      106.11     84.81 o
  11   4   1        0.08      -77.03     77.03 o
  12   4   1      125.05      146.44     95.63 o
  13   4   1     1921.71     1774.96    200.87 o
  14   4   1      124.37       97.04    125.95 o
  15   4   1      223.76      490.72    155.17 o
  16   4   1       95.20      181.49    130.55 o
  17   4   1       44.37       -5.03    128.46 o
  18   4   1      315.46      253.16    155.53 o
  19   4   1      537.04      519.28    168.78 o
  20   4   1       16.23      108.62    139.29 o
  21   4   1       12.92      -64.46    132.61 o
 -21   5   1        2.55      -53.25    238.08 o
 -20   5   1       65.18      506.37    179.17 o
 -19   5   1       47.08      336.99    222.06 o
 -18   5   1       41.79      167.84    148.47 o
 -17   5   1        0.56      293.29    153.65 o
 -16   5   1        9.54       -0.38    200.86 o
 -15   5   1       66.94       44.16    138.87 o
 -14   5   1       15.59      -17.00    117.50 o
 -13   5   1      213.51      296.52    275.83 o
 -12   5   1        2.04      -31.22     87.34 o
 -11   5   1      152.39      297.72     97.21 o
 -10   5   1      460.87      684.04    107.98 o
  -9   5   1      633.85      614.31     98.90 o
  -8   5   1      144.62      111.71     69.96 o
  -7   5   1      318.55      426.40     78.41 o
  -6   5   1     1024.50     1094.34     82.46 o
  -5   5   1       63.71       75.15     52.05 o
  -4   5   1     1000.00     1031.43     74.25 o
  -3   5   1      156.58      242.34     53.30 o
  -2   5   1      801.10      795.80     64.93 o
  -1   5   1      681.81      686.16     51.50 o
   0   5   1       61.32       70.75     48.10 o
   1   5   1      803.29      846.13     68.79 o
   2   5   1     1026.77     1075.53     73.29 o
   3   5   1      327.05      439.97     59.51 o
   4   5   1     1336.89     1545.08     84.86 o
   5   5   1       49.25        4.16     69.23 o
   6   5   1        2.61      -58.87     58.87 o
   7   5   1       55.79      182.71     76.79 o
   8   5   1      172.48      130.34     77.74 o
   9   5   1      343.41      349.38     94.97 o
  10   5   1      803.40      833.14    184.31 o
  11   5   1        0.06       51.00    112.62 o
  12   5   1      134.04      184.85    124.17 o
  13   5   1      224.77      268.45    147.73 o
  14   5   1      432.32      375.55    154.04 o
  15   5   1      515.57      418.23    304.00 o
  16   5   1      126.88      166.82    146.09 o
  17   5   1      258.61      621.43    170.24 o
  18   5   1       34.18     -110.47    126.58 o
  19   5   1       26.95      230.27    150.87 o
  20   5   1      210.76      488.00    185.77 o
 -19   6   1        2.54      103.82    155.73 o
 -18   6   1        8.32       19.83    144.97 o
 -17   6   1       94.98       24.51    135.80 o
 -16   6   1       36.25      281.88    157.14 o
 -15   6   1      282.63      496.61    275.31 o
 -14   6   1        5.89       72.69    133.96 o
 -13   6   1      140.96      312.27    141.48 o
 -12   6   1      264.96      398.35    136.01 o
 -11   6   1        2.14      112.92    118.51 o
 -10   6   1     2404.94     2347.27    201.74 o
  -9   6   1     2109.49     1963.52    137.89 o
  -8   6   1     1206.39     1126.33     94.76 o
  -7   6   1       37.22       74.09     71.10 o
  -6   6   1      368.24      507.71     85.31 o
  -5   6   1       14.13      -56.19     78.95 o
  -4   6   1       14.11      -53.33     60.46 o
  -3   6   1       60.85      147.48     69.53 o
  -2   6   1      426.53      466.45     84.17 o
  -1   6   1       20.85      -47.21     60.26 o
   0   6   1      411.49      421.09     77.82 o
   1   6   1      300.26      303.66     73.66 o
   2   6   1      221.49      300.07     73.74 o
   3   6   1        0.03       11.37     82.39 o
   4   6   1      180.16      163.92     70.82 o
   5   6   1       45.12       -4.35     63.49 o
   6   6   1      138.59      152.19     77.11 o
   7   6   1      599.43      526.69     95.15 o
   8   6   1       80.78       51.42     81.29 o
   9   6   1     1855.56     1642.91    181.83 o
  10   6   1        1.87       78.04    116.75 o
  11   6   1     1432.53     1437.58    210.68 o
  12   6   1      544.83      606.47    154.72 o
  13   6   1      123.62      118.02    138.23 o
  14   6   1      336.35      263.43    198.27 o
  15   6   1      265.65      328.61    152.19 o
  16   6   1      114.69       93.07    148.04 o
  17   6   1        7.47     -150.44    309.69 o
  18   6   1       54.30       75.11    263.16 o
 -17   7   1       68.19      454.45    258.51 o
 -16   7   1        0.35     -117.88    186.64 o
 -15   7   1      141.01      113.74    222.31 o
 -14   7   1       90.46      429.64    250.23 o
 -13   7   1       24.13      150.97    221.80 o
 -12   7   1      280.12      384.93    141.11 o
 -11   7   1      185.83      332.21    144.50 o
 -10   7   1       14.47      112.32    109.73 o
  -9   7   1       13.48      183.13    104.89 o
  -8   7   1        3.62       61.66     99.90 o
  -7   7   1      199.71      167.18    100.06 o
  -6   7   1        1.82      -31.04     88.39 o
  -5   7   1      102.74      163.87     75.46 o
  -4   7   1        7.30       60.70     68.81 o
  -3   7   1      271.23      451.21     86.21 o
  -2   7   1       59.25      -18.77     68.10 o
  -1   7   1        0.00       16.84     67.30 o
   0   7   1      268.27      213.26     79.81 o
   1   7   1        0.14       57.51     69.59 o
   2   7   1       28.44       25.37     68.24 o
   3   7   1       11.07       64.88     92.29 o
   4   7   1      176.64      205.96    101.75 o
   5   7   1       13.09      -13.19     90.58 o
   6   7   1       37.96       42.17     96.42 o
   7   7   1        2.63      103.57    118.49 o
   8   7   1      446.89      381.51    118.87 o
   9   7   1      531.57      426.44    226.71 o
  10   7   1      353.97      358.14    132.49 o
  11   7   1       72.30      419.55    126.21 o
  12   7   1      172.30      248.68    224.90 o
  13   7   1      189.39      110.12    198.53 o
  14   7   1       42.60      -39.81    193.36 o
  15   7   1       14.15      245.58    229.55 o
  16   7   1       54.09      446.70    237.31 o
 -14   8   1       19.03      492.21    146.80 o
 -13   8   1      429.79      355.04    240.67 o
 -12   8   1       88.99       37.48    128.48 o
 -11   8   1      341.12      232.45    116.40 o
 -10   8   1       20.32       50.93    104.18 o
  -9   8   1      274.15      277.38    115.03 o
  -8   8   1      156.50       72.14     99.07 o
  -7   8   1       20.58      -19.72    100.34 o
  -6   8   1       23.18      -80.37     80.37 o
  -5   8   1       20.42       66.59     93.82 o
  -4   8   1        3.97       99.13     98.20 o
  -3   8   1        8.91      -52.86     89.54 o
  -2   8   1        0.93      -19.56     91.23 o
  -1   8   1       16.99       23.72     86.73 o
   0   8   1       61.65       17.29    150.55 o
   1   8   1      143.88       70.93    101.40 o
   2   8   1        0.25      -74.59     74.59 o
   3   8   1       36.51      137.40    105.96 o
   4   8   1        5.16      -90.88    200.49 o
   5   8   1       12.11     -103.68    103.68 o
   6   8   1      146.31       98.52    107.41 o
   7   8   1      249.23      452.99    119.96 o
   8   8   1       22.22     -157.44    168.96 o
   9   8   1        2.40      287.35    137.39 o
  10   8   1      177.29      243.53    312.79 o
  11   8   1      172.89      317.59    131.24 o
  12   8   1      160.75      157.17    114.39 o
  13   8   1       54.49      120.46    212.49 o
  -9   9   1        9.30      161.37    120.43 o
  -8   9   1      141.67       77.04    150.25 o
  -7   9   1        5.46      -78.05    104.65 o
  -6   9   1        0.75      -25.39     99.99 o
  -5   9   1       38.87       -5.39    236.27 o
  -4   9   1      140.01      108.70    143.55 o
  -3   9   1       11.82     -147.19    210.17 o
  -2   9   1        3.19      -69.79    121.89 o
  -1   9   1       11.97       92.73    147.55 o
   0   9   1       63.37     -113.91    113.91 o
   1   9   1       60.19       79.71    219.99 o
   2   9   1        9.20     -109.76    109.76 o
   3   9   1        0.18       84.10    104.14 o
   4   9   1      163.30      220.25    112.38 o
   5   9   1      122.75       12.08    112.42 o
   6   9   1      334.09      332.13    123.42 o
   7   9   1      124.16       91.19    171.78 o
   8   9   1       29.46       -5.93    170.30 o
   9   9   1        0.20      210.02    245.58 o
 -24   0   2      646.25      606.45    308.14 o
 -22   0   2      426.60      824.63    319.51 o
 -20   0   2        5.13      341.74    264.71 o
 -18   0   2     1547.94     1706.65    306.07 o
 -16   0   2     1109.87     1262.02    264.19 o
 -14   0   2        4.02      -20.68    185.61 o
 -12   0   2    18619.81    19499.60    640.06 o
 -10   0   2     1006.39     1219.11    187.68 o
  -8   0   2      187.75      154.59    114.26 o
  -6   0   2    28960.94    29848.59    496.46 o
  -4   0   2     1556.41     1462.10     80.40 o
  -2   0   2      107.08       61.41     21.27 o
   0   0   2    40368.00    42079.55    831.35 o
   2   0   2   205979.84   212686.33   3131.02 o
   4   0   2    42681.51    44002.32    928.55 o
   6   0   2       37.40       89.44    102.89 o
   8   0   2     3115.35     3046.23    217.14 o
  10   0   2    29480.60    31108.57    836.52 o
  12   0   2     7852.22     7345.70    404.82 o
  14   0   2     1987.06     1791.96    283.32 o
  16   0   2     1886.55     1749.05    299.87 o
  18   0   2      708.56      647.85    193.62 o
  20   0   2     1225.59     1234.87    236.53 o
  22   0   2      338.04      841.59    183.88 o
 -24   1   2       29.96      -12.91    325.46 o
 -23   1   2      166.39      150.45    249.97 o
 -22   1   2        2.10       72.61    190.17 o
 -21   1   2       97.07      279.12    179.10 o
 -20   1   2      348.39      476.56    189.28 o
 -19   1   2       15.26      235.39    318.74 o
 -18   1   2      257.70        5.28    154.75 o
 -17   1   2     1839.65     1891.29    224.84 o
 -16   1   2       71.09       96.02    152.49 o
 -15   1   2     4310.32     4555.26    264.85 o
 -14   1   2     1395.71     1411.13    185.12 o
 -13   1   2     5049.32     4643.41    242.78 o
 -12   1   2     5847.63     5848.00    248.70 o
 -11   1   2     6624.55     7179.34    422.92 o
 -10   1   2    13761.09    14531.09    356.52 o
  -9   1   2     6038.58     6201.34    218.25 o
  -8   1   2     1248.71     1263.37     88.52 o
  -7   1   2     7554.03     7567.02    178.54 o
  -6   1   2        6.92      -49.44     49.44 o
  -5   1   2     1538.15     1577.36    111.49 o
  -4   1   2      539.24      575.31     42.87 o
  -3   1   2       57.73      129.01     24.76 o
  -2   1   2      171.91      204.96     21.85 o
  -1   1   2    35545.38    37718.62    318.01 o
   0   1   2    28119.71    29358.80    363.85 o
   1   1   2      203.98      225.84     32.04 o
   2   1   2      308.27      411.92     47.91 o
   3   1   2    70863.50    74059.59    853.74 o
   4   1   2     6532.90     6475.83    136.42 o
   5   1   2     1445.04     1378.87     79.94 o
   6   1   2     4708.06     4937.37    174.12 o
   7   1   2      156.78      181.69     80.12 o
   8   1   2      122.36       67.44     81.44 o
   9   1   2      882.95      920.63    117.89 o
  10   1   2      212.59      -69.88     96.26 o
  11   1   2      151.47      179.76    107.97 o
  12   1   2      251.40      159.00    118.85 o
  13   1   2     4388.27     4372.30    243.30 o
  14   1   2      102.49        2.37    130.12 o
  15   1   2      206.47       80.52    152.02 o
  16   1   2      172.41      163.45    101.47 o
  17   1   2     2828.88     2840.61    280.31 o
  18   1   2      448.12      507.25    131.53 o
  19   1   2      100.02      285.36     99.97 o
  20   1   2     1573.37     1446.83    147.98 o
  21   1   2      841.15     1034.46    132.44 o
  22   1   2      222.94      580.28    127.24 o
  23   1   2      434.23      574.11    154.71 o
 -24   2   2       41.90      322.62    277.64 o
 -23   2   2       24.59     -165.70    165.70 o
 -22   2   2        6.78      182.95    183.39 o
 -21   2   2     1388.09     1497.13    250.49 o
 -20   2   2        7.31     -140.45    151.66 o
 -19   2   2      776.36      551.78    180.79 o
 -18   2   2       13.04      202.48    166.76 o
 -17   2   2       66.60      298.35    171.07 o
 -16   2   2     1018.73     1214.83    188.70 o
 -15   2   2     2611.73     3085.34    229.99 o
 -14   2   2       11.14      104.54    134.46 o
 -13   2   2     1697.93     1494.48    209.91 o
 -12   2   2      184.83      212.10    114.46 o
 -11   2   2      306.11       90.71     96.96 o
 -10   2   2     1694.76     1611.27    144.96 o
  -9   2   2     7862.07     7255.66    216.16 o
  -8   2   2     4211.83     3998.62    136.01 o
  -7   2   2       11.73       60.44     55.62 o
  -6   2   2    29076.49    30926.37    426.67 o
  -5   2   2      947.22      845.55     62.31 o
  -4   2   2    60491.80    63693.90    669.42 o
  -3   2   2    26124.53    26569.57    336.41 o
  -2   2   2    73996.67    79744.59    732.09 o
  -1   2   2     4534.21     4557.34     85.71 o
   0   2   2     4994.00     4921.44     87.63 o
   1   2   2    22788.89    23723.83    279.10 o
   2   2   2    79732.75    87849.20    891.28 o
   3   2   2    15490.73    16897.79    227.38 o
   4   2   2    55080.33    59050.11    719.25 o
   5   2   2    54822.54    58712.84    729.12 o
   6   2   2     6408.35     6784.31    266.12 o
   7   2   2     4815.14     5063.46    152.72 o
   8   2   2      871.78      849.48     85.79 o
   9   2   2     4545.64     4083.80    153.33 o
  10   2   2      919.65      826.91    100.31 o
  11   2   2      330.80      299.28     91.94 o
  12   2   2      702.35      834.53    120.11 o
  13   2   2     2091.27     2048.86    151.66 o
  14   2   2     1313.60     1552.29    262.54 o
  15   2   2      732.19      904.91    216.58 o
  16   2   2     1691.23     1656.32    197.46 o
  17   2   2     1812.92     1813.02    171.78 o
  18   2   2        4.57       -6.85    107.96 o
  19   2   2      975.84      858.88    138.20 o
  20   2   2        2.11       61.09     98.07 o
  21   2   2      489.64      611.24    139.20 o
  22   2   2       58.05      209.39    114.85 o
 -23   3   2        1.81       50.60    220.51 o
 -22   3   2      145.58      481.74    391.38 o
 -21   3   2        7.53      189.23    236.27 o
 -20   3   2     1054.86     1389.40    355.96 o
 -19   3   2        2.50      -13.84    160.29 o
 -18   3   2     1580.78     1734.43    222.27 o
 -17   3   2      335.51      474.92    166.02 o
 -16   3   2      363.58      590.80    171.73 o
 -15   3   2      509.20      483.58    160.12 o
 -14   3   2      154.22       70.90    130.15 o
 -13   3   2       24.19      -58.79    109.09 o
 -12   3   2      228.22      327.32    123.08 o
 -11   3   2      950.16      834.41    135.61 o
 -10   3   2      828.43      802.64    126.18 o
  -9   3   2      821.66      942.68     90.02 o
  -8   3   2    10884.69    10706.09    225.27 o
  -7   3   2     3752.98     3819.37    130.09 o
  -6   3   2    31640.82    34088.23    419.82 o
  -5   3   2        0.83       93.94     45.36 o
  -4   3   2    30486.74    31032.97    377.06 o
  -3   3   2      721.52      724.05     50.40 o
  -2   3   2     4208.95     4198.68     94.65 o
  -1   3   2      783.76      719.37     39.80 o
   0   3   2      483.65      550.36     46.42 o
   1   3   2      137.10       62.13     36.37 o
   2   3   2     2873.53     2744.17    129.62 o
   3   3   2      300.32      267.32     60.53 o
   4   3   2    13612.65    13154.10    211.16 o
   5   3   2      591.00      588.98     67.88 o
   6   3   2    15798.50    16586.45    293.08 o
   7   3   2     4155.51     4512.85    151.63 o
   8   3   2      174.28      190.43     68.58 o
   9   3   2      157.36      199.50     76.04 o
  10   3   2     1474.69     1585.72    138.32 o
  11   3   2      503.73      462.26    116.24 o
  12   3   2      530.50      600.89    148.88 o
  13   3   2      118.15       31.09     98.42 o
  14   3   2     1706.75     1337.82    149.33 o
  15   3   2      123.67       18.89     99.80 o
  16   3   2     1733.54     1644.07    209.50 o
  17   3   2        0.28     -119.85    119.85 o
  18   3   2      333.83      415.21    107.89 o
  19   3   2       14.50      184.57    158.18 o
  20   3   2     1191.64     1327.74    208.75 o
  21   3   2        3.45       92.54    274.27 o
  22   3   2        0.78      193.22    215.34 o
 -22   4   2        1.06       40.34    146.87 o
 -21   4   2      219.48      374.87    157.82 o
 -20   4   2       62.93      126.39    122.15 o
 -19   4   2      465.80      759.36    182.36 o
 -18   4   2      824.06      893.91    285.39 o
 -17   4   2       69.44      130.56    158.50 o
 -16   4   2      793.05     1017.98    203.96 o
 -15   4   2       44.92       33.04    131.91 o
 -14   4   2      291.29      518.03    232.91 o
 -13   4   2      792.24      831.41    160.57 o
 -12   4   2      668.33      673.93    205.77 o
 -11   4   2      482.01      144.25    187.16 o
 -10   4   2      670.49      781.41    139.69 o
  -9   4   2     6387.05     6175.59    181.13 o
  -8   4   2     1126.29     1179.78     84.47 o
  -7   4   2    25850.07    25137.04    353.02 o
  -6   4   2      203.00      107.57     55.37 o
  -5   4   2    10342.80    10116.81    151.45 o
  -4   4   2      598.27      577.59     47.01 o
  -3   4   2     5163.57     5186.73    100.01 o
  -2   4   2      442.74      479.37     41.99 o
  -1   4   2      967.78      974.99     48.83 o
   0   4   2     8526.57     8350.86    167.37 o
   1   4   2     1587.19     1479.37     82.33 o
   2   4   2       12.86      -36.45     36.51 o
   3   4   2      541.62      573.45     67.55 o
   4   4   2      994.56     1003.61     73.49 o
   5   4   2    13452.51    13469.94    235.38 o
   6   4   2     9927.95    10008.33    277.59 o
   7   4   2      632.24      710.50     88.10 o
   8   4   2     8350.42     8456.77    296.47 o
   9   4   2     1559.86     1651.06    128.01 o
  10   4   2       16.88       74.89     87.92 o
  11   4   2       56.87      149.40     91.41 o
  12   4   2       67.06        5.90    120.31 o
  13   4   2     2528.45     2523.56    260.32 o
  14   4   2      725.72      715.57    174.23 o
  15   4   2      169.16      168.48    136.52 o
  16   4   2      786.29      706.25    174.66 o
  17   4   2      470.02      357.64    156.45 o
  18   4   2      243.48      332.35    168.20 o
  19   4   2      382.61      706.29    180.84 o
  20   4   2        1.89      182.73    222.31 o
  21   4   2      155.40       -8.00    156.40 o
 -21   5   2      104.46      334.07    168.03 o
 -20   5   2        1.77     -122.42    122.42 o
 -19   5   2       72.83      214.69    155.66 o
 -18   5   2       97.94      148.60    156.72 o
 -17   5   2      253.31      394.53    252.04 o
 -16   5   2       10.24       99.60    136.36 o
 -15   5   2      516.16      261.00    142.59 o
 -14   5   2       54.74      117.80    130.05 o
 -13   5   2      390.75      470.51    116.56 o
 -12   5   2      204.54      261.73    103.26 o
 -11   5   2      318.86      407.59    101.57 o
 -10   5   2     1001.79     1036.51    117.97 o
  -9   5   2     2309.79     2655.17    137.94 o
  -8   5   2     1972.93     2123.12    121.38 o
  -7   5   2      584.92      603.45     74.70 o
  -6   5   2      456.11      487.11     66.22 o
  -5   5   2      672.95      749.67     70.25 o
  -4   5   2      151.57      202.80     53.11 o
  -3   5   2     5739.06     5582.31    232.77 o
  -2   5   2       35.72       82.24     39.56 o
  -1   5   2     6664.22     6712.81    143.96 o
   0   5   2     2875.53     2890.98    101.18 o
   1   5   2     3746.01     3796.13    114.20 o
   2   5   2       59.82      114.67     49.05 o
   3   5   2        4.29      -46.26     46.26 o
   4   5   2      202.43      227.31     59.91 o
   5   5   2      150.90      187.30     59.63 o
   6   5   2       28.65      -32.74     60.99 o
   7   5   2      356.60      383.66     86.80 o
   8   5   2       88.05     -100.33    100.33 o
   9   5   2     2043.63     2112.83    184.96 o
  10   5   2     1443.09     1506.55    180.00 o
  11   5   2     1840.64     2050.42    366.82 o
  12   5   2      108.67      103.76    157.43 o
  13   5   2     1413.44     1196.59    184.22 o
  14   5   2      171.10      226.72    206.03 o
  15   5   2      404.85      565.53    197.50 o
  16   5   2      394.70      359.79    158.51 o
  17   5   2      311.00      238.43    158.88 o
  18   5   2       96.39      367.23    181.47 o
  19   5   2       17.77       91.42    157.43 o
  20   5   2      130.70      494.93    187.42 o
 -19   6   2        5.43      219.67    154.63 o
 -18   6   2       33.01      -16.87    137.49 o
 -17   6   2       70.37      -10.72    138.78 o
 -16   6   2      196.28      262.86    151.23 o
 -15   6   2       20.33       66.83    138.68 o
 -14   6   2      752.18      799.72    192.85 o
 -13   6   2       25.00      199.18    134.28 o
 -12   6   2      742.87      832.06    157.95 o
 -11   6   2      167.38       76.86    227.49 o
 -10   6   2     4033.08     3928.86    162.54 o
  -9   6   2      452.95      479.98     83.58 o
  -8   6   2       95.14      111.45     74.92 o
  -7   6   2      362.80      220.80     96.94 o
  -6   6   2     1091.95     1179.40    106.62 o
  -5   6   2       51.23       61.99     64.98 o
  -4   6   2     2811.06     3273.11    177.53 o
  -3   6   2       73.32      109.04     68.74 o
  -2   6   2     1983.97     1857.28    139.55 o
  -1   6   2        8.12       30.65     64.00 o
   0   6   2     3883.80     3577.22    147.30 o
   1   6   2       34.24      -28.29     59.47 o
   2   6   2      373.88      340.41     74.78 o
   3   6   2      610.67      542.92     83.14 o
   4   6   2      792.04      734.84     91.49 o
   5   6   2       33.85       44.98     75.08 o
   6   6   2        3.42      -10.47     80.67 o
   7   6   2      619.72      463.60     95.38 o
   8   6   2     1370.89      841.43    147.70 o
   9   6   2      724.51      913.12    155.82 o
  10   6   2     1327.46     1686.64    192.79 o
  11   6   2     1004.43      755.17    162.29 o
  12   6   2      462.19      277.22    140.86 o
  13   6   2       84.17      158.34    155.36 o
  14   6   2      387.16      452.90    165.70 o
  15   6   2       32.32       89.36    141.32 o
  16   6   2       86.29      279.78    151.30 o
  17   6   2      111.33     -129.09    129.09 o
  18   6   2       28.18       80.69    246.61 o
 -17   7   2       40.00      -26.88    189.23 o
 -16   7   2        0.68      278.15    236.79 o
 -15   7   2        5.76       11.37    212.49 o
 -14   7   2        1.41      496.33    236.27 o
 -13   7   2      869.05      949.13    221.02 o
 -12   7   2      554.92      607.20    156.89 o
 -11   7   2      331.80      346.75    136.10 o
 -10   7   2      481.77      253.18    117.10 o
  -9   7   2      286.03      337.88    115.72 o
  -8   7   2       91.38       64.35    126.30 o
  -7   7   2      174.64      192.60     99.64 o
  -6   7   2      560.72      459.59     91.01 o
  -5   7   2      229.18       67.02     79.10 o
  -4   7   2       18.38      -41.16     67.90 o
  -3   7   2      174.01      275.22     83.64 o
  -2   7   2      292.49      268.06     81.37 o
  -1   7   2      110.95       -3.78     66.09 o
   0   7   2      155.49      231.11     79.94 o
   1   7   2      642.63      606.80    117.55 o
   2   7   2     1281.25     1198.92    144.15 o
   3   7   2      921.96      864.72    132.33 o
   4   7   2      189.97      123.04     96.21 o
   5   7   2      120.37      140.31    119.96 o
   6   7   2        1.36      -25.79     92.36 o
   7   7   2      354.31      396.46    117.19 o
   8   7   2       58.40      141.41    116.15 o
   9   7   2        9.73      155.42    106.60 o
  10   7   2      520.54      698.05    156.40 o
  11   7   2      175.27      -60.49    174.75 o
  12   7   2      215.96      514.43    242.48 o
  13   7   2      486.91      643.16    245.58 o
  14   7   2       57.70       67.73    199.05 o
  15   7   2      352.20      398.62    239.38 o
  16   7   2       10.16       64.23    153.44 o
 -14   8   2      225.92      370.68    139.74 o
 -13   8   2      558.15      556.75    159.95 o
 -12   8   2       22.09       97.00    125.77 o
 -11   8   2        3.66      -13.04    109.60 o
 -10   8   2        0.64      -67.05    117.27 o
  -9   8   2       42.01      117.21    110.27 o
  -8   8   2       51.47       96.56    113.95 o
  -7   8   2      405.18      374.24    119.62 o
  -6   8   2      132.42      171.58    107.24 o
  -5   8   2      485.96      483.09    125.15 o
  -4   8   2       11.10       21.41    126.54 o
  -3   8   2      507.65      449.71    118.23 o
  -2   8   2       46.60      -35.48    109.26 o
  -1   8   2      156.02      254.11    109.78 o
   0   8   2       13.94       -2.13     94.36 o
   1   8   2       64.19      164.67    111.44 o
   2   8   2       48.24      -92.51     92.51 o
   3   8   2      289.43      298.12    114.51 o
   4   8   2       99.77      -86.85    151.84 o
   5   8   2      284.78      133.74    112.66 o
   6   8   2        4.12       86.58    100.02 o
   7   8   2     1412.39     1458.03    239.59 o
   8   8   2        6.63       48.19    155.10 o
   9   8   2       84.88       69.20    119.00 o
  10   8   2      248.79      397.71    138.14 o
  11   8   2      180.61      190.52    124.58 o
  12   8   2       71.29      166.25    127.70 o
  13   8   2       11.05      322.43    155.62 o
 -10   9   2      110.72      132.87    172.16 o
  -9   9   2       34.10      256.17    122.14 o
  -8   9   2       55.32       71.71    116.45 o
  -7   9   2        5.32       67.07    110.45 o
  -6   9   2      338.99      172.45    154.88 o
  -5   9   2        1.56        6.56    124.88 o
  -4   9   2        6.99       -2.64    132.82 o
  -3   9   2        2.05      -71.83    138.80 o
  -2   9   2      234.29      160.22    189.23 o
  -1   9   2        0.47     -191.55    191.55 o
   0   9   2       32.92       51.43    199.57 o
   1   9   2        1.40      -22.87    138.63 o
   2   9   2        1.38     -144.28    212.05 o
   3   9   2        3.47     -120.28    120.28 o
   4   9   2      384.89      373.06    125.55 o
   5   9   2       76.21      108.06    118.62 o
   6   9   2      454.94      420.31    137.61 o
   7   9   2       38.23       91.18    113.47 o
   8   9   2       10.21      306.95    274.02 o
 -23   0   3      210.70      -13.44    230.59 o
 -21   0   3      232.14      272.46    261.09 o
 -19   0   3      175.30      -50.67    232.66 o
 -17   0   3     2867.29     2724.13    349.50 o
 -15   0   3      699.34      949.75    251.78 o
 -13   0   3       23.15      113.74    177.33 o
 -11   0   3     9052.19    10167.55    434.81 o
  -9   0   3     1404.87     1277.61    108.21 o
  -7   0   3       43.47       86.12     67.60 o
  -5   0   3      420.86      370.79     89.96 o
  -3   0   3      295.19      210.14     36.26 o
  -1   0   3     1233.58     1018.85     45.75 o
   1   0   3     1223.21     1212.48     64.88 o
   3   0   3      216.66      130.40     49.63 o
   5   0   3       48.12       31.23     64.34 o
   7   0   3     4353.41     4075.33    164.93 o
   9   0   3      841.86      801.37    173.20 o
  11   0   3      158.15      107.54    165.96 o
  13   0   3       19.36      296.25    199.05 o
  15   0   3      442.54      317.99    122.46 o
  17   0   3      179.38      346.61    136.73 o
  19   0   3     2549.04     2477.01    235.21 o
  21   0   3     1437.71     1355.17    206.99 o
  23   0   3       27.95      407.84    167.36 o
 -24   1   3        8.01      129.29    202.15 o
 -23   1   3       94.38       16.05    186.10 o
 -22   1   3       10.92      -69.67    171.45 o
 -21   1   3       41.76       54.68    165.49 o
 -20   1   3        1.06     -157.35    157.35 o
 -19   1   3        1.17     -137.70    162.03 o
 -18   1   3      209.41      311.92    178.85 o
 -17   1   3       48.95       57.91    155.74 o
 -16   1   3      607.04      707.29    174.87 o
 -15   1   3      103.97      154.45    227.23 o
 -14   1   3      533.72      544.82    149.04 o
 -13   1   3     1677.89     1578.91    171.36 o
 -12   1   3      472.41      409.51    118.00 o
 -11   1   3     2077.43     2175.12    158.54 o
 -10   1   3     1404.26     1418.63    104.84 o
  -9   1   3       52.72      -11.02     58.68 o
  -8   1   3     1273.49     1429.04     94.37 o
  -7   1   3      409.61      409.75     62.68 o
  -6   1   3     1611.08     1402.36     79.39 o
  -5   1   3       27.36       22.27     38.86 o
  -4   1   3        0.21        9.10     29.20 o
  -3   1   3       21.50        8.27     23.51 o
  -2   1   3      578.78      563.36     25.77 o
  -1   1   3     1257.16     1132.87     31.89 o
   0   1   3      601.40      577.52     31.54 o
   1   1   3      380.01      309.91     33.58 o
   2   1   3     4708.07     4208.26    202.95 o
   3   1   3      108.30      113.74     33.91 o
   4   1   3     1013.08     1027.57     55.71 o
   5   1   3      263.48      270.20     50.10 o
   6   1   3     3388.61     3237.90    101.71 o
   7   1   3      929.78      767.20    106.62 o
   8   1   3     2020.65     1930.75    108.31 o
   9   1   3       72.82      110.20     67.73 o
  10   1   3     5433.11     5378.54    182.18 o
  11   1   3     3044.19     3401.74    199.29 o
  12   1   3       23.79      104.20     93.41 o
  13   1   3      462.43      461.26    111.10 o
  14   1   3      616.07      515.44    118.41 o
  15   1   3        1.67      109.11     83.71 o
  16   1   3      154.18      145.56     87.59 o
  17   1   3      287.92      515.10    105.06 o
  18   1   3      983.78      901.14    154.25 o
  19   1   3       28.39       84.56    101.41 o
  20   1   3        3.20      151.20     94.39 o
  21   1   3      235.38      298.94    114.67 o
  22   1   3      465.06      672.38    133.22 o
  23   1   3      159.45      263.32    130.00 o
 -24   2   3        8.16      -80.69    186.75 o
 -23   2   3       25.35      -74.17    176.97 o
 -22   2   3      248.51       28.11    179.49 o
 -21   2   3      180.05      256.45    180.79 o
 -20   2   3     1121.43      913.75    204.34 o
 -19   2   3      172.03      306.89    173.46 o
 -18   2   3      201.67      -71.32    150.30 o
 -17   2   3      257.50      461.28    177.85 o
 -16   2   3        0.98       40.41    142.95 o
 -15   2   3       53.27       79.54    132.24 o
 -14   2   3     1647.38     1542.83    262.38 o
 -13   2   3      742.72      987.88    157.31 o
 -12   2   3      447.02      520.11    127.57 o
 -11   2   3       42.27      -75.05     75.05 o
 -10   2   3     1743.43     1805.76    128.52 o
  -9   2   3     2928.41     3026.55    176.83 o
  -8   2   3     2621.84     2684.55    129.36 o
  -7   2   3      673.24      635.10     71.84 o
  -6   2   3       52.74      149.85     64.13 o
  -5   2   3      236.59      322.27     51.73 o
  -4   2   3        4.52      -23.33     41.06 o
  -3   2   3      314.89      300.30     50.70 o
  -2   2   3     4427.55     4384.87     75.93 o
  -1   2   3     2518.39     2563.72     56.81 o
   0   2   3     1205.23     1257.48     52.52 o
   1   2   3      909.92      946.48     65.52 o
   2   2   3     2337.32     2321.35     59.40 o
   3   2   3      427.66      501.56     49.87 o
   4   2   3     2569.86     2651.40     85.30 o
   5   2   3     6716.47     6539.40    128.12 o
   6   2   3     3727.04     3786.07    104.96 o
   7   2   3      637.51      532.72    109.60 o
   8   2   3      124.11       87.58     66.45 o
   9   2   3      647.62      675.99     88.83 o
  10   2   3       41.88      -13.60     76.96 o
  11   2   3       28.78       87.95     86.07 o
  12   2   3       94.71      -39.59     93.17 o
  13   2   3      316.54      493.04    114.90 o
  14   2   3      448.22      358.27    113.33 o
  15   2   3     3466.17     2889.27    153.63 o
  16   2   3      710.68      737.09    108.42 o
  17   2   3      255.16      401.25    102.14 o
  18   2   3      359.56      357.61    113.84 o
  19   2   3        6.48      136.92    101.22 o
  20   2   3       16.99       -6.17    101.56 o
  21   2   3       62.90      174.39    103.33 o
  22   2   3      192.59      591.47    139.00 o
 -23   3   3        1.29      129.25    265.74 o
 -22   3   3       63.61      -58.94    237.83 o
 -21   3   3       60.22       71.59    171.04 o
 -20   3   3        1.15     -159.51    159.51 o
 -19   3   3      100.10       39.03    152.58 o
 -18   3   3       47.33       36.13    152.02 o
 -17   3   3      456.06      559.55    175.41 o
 -16   3   3        5.97     -141.66    141.66 o
 -15   3   3      315.74      352.75    154.33 o
 -14   3   3      601.77      498.13    149.61 o
 -13   3   3      290.95      468.82    142.07 o
 -12   3   3      603.81      918.20    320.55 o
 -11   3   3       13.94        3.59     77.02 o
 -10   3   3      379.27      475.13     84.05 o
  -9   3   3      710.95      665.08     81.09 o
  -8   3   3       21.19      -53.22     53.22 o
  -7   3   3     3862.99     4009.16    123.16 o
  -6   3   3       71.18      148.81     51.41 o
  -5   3   3     3896.65     3722.31    106.97 o
  -4   3   3     1567.38     1507.17     65.79 o
  -3   3   3      906.01      920.36     55.68 o
  -2   3   3     1622.56     1558.80     64.48 o
  -1   3   3       38.73       39.02     36.43 o
   0   3   3      419.47      409.81     44.96 o
   1   3   3      128.60      170.77     38.14 o
   2   3   3      178.26      199.09     43.21 o
   3   3   3       34.72       38.19     39.62 o
   4   3   3      572.93      616.83     45.34 o
   5   3   3       79.50      132.64     38.73 o
   6   3   3     1486.01     1594.72     88.58 o
   7   3   3      230.96      235.29     52.66 o
   8   3   3     2315.91     2497.79    124.64 o
   9   3   3      695.80      620.69     90.91 o
  10   3   3     1045.96     1194.37    116.97 o
  11   3   3       21.50      139.72     91.86 o
  12   3   3      161.60      125.38     95.77 o
  13   3   3      410.13      390.33     85.56 o
  14   3   3       13.91       29.88    115.86 o
  15   3   3     3272.73     3071.26    196.49 o
  16   3   3      245.53      155.30     92.25 o
  17   3   3      943.74     1158.26    161.01 o
  18   3   3        0.57       66.62     93.95 o
  19   3   3     1317.77     1671.91    242.22 o
  20   3   3       18.01       -4.75    125.35 o
  21   3   3       24.60      -58.37    188.45 o
 -22   4   3        3.34      215.97    161.22 o
 -21   4   3       44.89      247.20    297.02 o
 -20   4   3       39.76      626.10    268.85 o
 -19   4   3      246.59      552.69    268.33 o
 -18   4   3       33.12       98.36    157.52 o
 -17   4   3      524.27      525.74    176.20 o
 -16   4   3      285.71      205.42    152.13 o
 -15   4   3       42.30       95.10    155.36 o
 -14   4   3      121.56      219.97    182.51 o
 -13   4   3       87.80       98.89    123.97 o
 -12   4   3        9.92      -10.78    116.56 o
 -11   4   3        0.13       47.56     74.43 o
 -10   4   3     1027.81     1178.04    187.72 o
  -9   4   3      233.40       76.83     70.18 o
  -8   4   3      288.17      286.00     63.64 o
  -7   4   3     1837.46     1901.72    117.98 o
  -6   4   3       46.19       88.70     46.16 o
  -5   4   3     5065.89     5252.70    122.82 o
  -4   4   3       53.44       28.72     46.51 o
  -3   4   3        5.54       39.71     33.05 o
  -2   4   3      241.19      235.51     37.45 o
  -1   4   3      661.99      677.26     42.99 o
   0   4   3      941.66      973.56     63.50 o
   1   4   3        1.93        3.11     38.28 o
   2   4   3       33.36       -2.09     38.94 o
   3   4   3      238.27      174.33     54.28 o
   4   4   3       52.39       60.38     60.15 o
   5   4   3     5937.96     5872.64    150.31 o
   6   4   3      283.08      261.79     46.03 o
   7   4   3     1466.21     1364.93     77.58 o
   8   4   3     3977.49     4047.33    161.35 o
   9   4   3     2596.54     2882.12    153.57 o
  10   4   3       44.90      -40.56    147.87 o
  11   4   3       85.63      167.38    122.92 o
  12   4   3     3877.12     4098.13    259.56 o
  13   4   3      813.65     1030.26    251.27 o
  14   4   3      807.72      990.76    176.33 o
  15   4   3      208.38       36.43    124.30 o
  16   4   3        8.11       13.96    128.68 o
  17   4   3      116.33      152.52    139.03 o
  18   4   3      111.28      224.73    135.67 o
  19   4   3        3.26      228.46    158.98 o
  20   4   3        2.64      217.94    157.69 o
  21   4   3       15.11       39.38    148.16 o
 -21   5   3        0.44       92.96    154.82 o
 -20   5   3       34.47      217.75    149.52 o
 -19   5   3      123.98      157.52    143.35 o
 -18   5   3        9.34       73.58    138.20 o
 -17   5   3       36.70      -61.71    131.97 o
 -16   5   3       35.65      309.79    153.15 o
 -15   5   3      153.55      159.39    195.95 o
 -14   5   3      113.30      261.26    230.85 o
 -13   5   3      466.03      680.90    251.78 o
 -12   5   3       44.57      350.64    135.86 o
 -11   5   3       26.35       65.58    114.48 o
 -10   5   3      468.50      430.18    123.42 o
  -9   5   3      111.90      152.50     75.64 o
  -8   5   3      640.66      707.18     79.40 o
  -7   5   3      262.87      370.86     65.14 o
  -6   5   3      267.81      312.47     60.83 o
  -5   5   3      107.87      144.12     53.35 o
  -4   5   3     1006.44      986.62     69.57 o
  -3   5   3     1051.52     1013.17     62.72 o
  -2   5   3       33.47       33.31     48.76 o
  -1   5   3      283.85      291.21     56.41 o
   0   5   3        5.66      -44.04     44.04 o
   1   5   3      152.03       98.12     51.83 o
   2   5   3       12.40      -44.44     44.44 o
   3   5   3      764.20      780.20     71.39 o
   4   5   3        7.87      -32.99     76.70 o
   5   5   3      167.95      158.51     65.53 o
   6   5   3      395.94      322.92    124.00 o
   7   5   3       53.43       12.91    107.28 o
   8   5   3       16.04      -97.31     97.31 o
   9   5   3      917.65      848.92    150.64 o
  10   5   3       27.78        6.83    117.02 o
  11   5   3       40.99       95.35    122.78 o
  12   5   3     3415.23     3120.14    242.26 o
  13   5   3      179.19      527.93    153.16 o
  14   5   3       28.44       72.32    155.10 o
  15   5   3       64.55      -20.48    135.65 o
  16   5   3      463.98      507.30    300.13 o
  17   5   3        2.41       66.38    146.74 o
  18   5   3      328.61      366.31    162.41 o
  19   5   3       24.30     -131.85    131.85 o
 -19   6   3        5.27      210.69    145.50 o
 -18   6   3        6.34      162.55    153.92 o
 -17   6   3       10.79       80.95    139.55 o
 -16   6   3       11.22      -42.40    128.72 o
 -15   6   3        8.19       52.83    131.99 o
 -14   6   3       20.22       19.11    124.54 o
 -13   6   3      469.21      736.51    161.86 o
 -12   6   3      276.04      531.84    149.93 o
 -11   6   3      395.22      383.00    103.56 o
 -10   6   3      725.15      649.21    114.92 o
  -9   6   3       38.67       60.71     75.23 o
  -8   6   3       40.43       26.40     71.04 o
  -7   6   3        9.77      -22.33     82.83 o
  -6   6   3      206.21      186.23     71.18 o
  -5   6   3        6.79       54.41     70.52 o
  -4   6   3      445.69      608.85     86.23 o
  -3   6   3        5.32      -15.06     62.84 o
  -2   6   3        0.01       -7.58     61.82 o
  -1   6   3      811.57      962.03     98.23 o
   0   6   3       82.50       74.42     61.73 o
   1   6   3        0.00      -57.92     57.92 o
   2   6   3        2.48       65.43     62.78 o
   3   6   3      141.57      121.08     89.72 o
   4   6   3        0.33      -13.37     66.67 o
   5   6   3       40.96      -40.57     68.26 o
   6   6   3        1.80      -11.13     69.45 o
   7   6   3       47.41      105.47     84.65 o
   8   6   3      280.50      229.92    123.74 o
   9   6   3     3687.28     3659.54    239.88 o
  10   6   3      560.21      456.27    145.15 o
  11   6   3     2093.32     1802.70    203.51 o
  12   6   3       78.73       34.39    137.20 o
  13   6   3       89.15      123.69    219.99 o
  14   6   3        0.72       86.38    139.83 o
  15   6   3      391.75      290.88    173.28 o
  16   6   3        0.90      149.95    151.12 o
  17   6   3        3.03       93.27    141.63 o
  18   6   3       73.58       13.41    216.63 o
 -17   7   3       20.09      100.82    228.00 o
 -16   7   3      156.25      538.73    258.51 o
 -15   7   3        0.13       61.01    199.57 o
 -14   7   3      160.00      326.45    234.46 o
 -13   7   3        8.08      167.05    118.98 o
 -12   7   3      118.19      456.53    156.91 o
 -11   7   3      144.20      305.81    133.36 o
 -10   7   3       50.88       81.50    102.38 o
  -9   7   3      215.88      244.35    108.02 o
  -8   7   3       61.69      184.30    103.96 o
  -7   7   3      162.83      167.74     78.35 o
  -6   7   3      121.16       51.86    106.34 o
  -5   7   3       12.92      -76.01     78.36 o
  -4   7   3       21.87      -41.61     67.08 o
  -3   7   3       59.70      149.48     75.47 o
  -2   7   3      495.79      504.47     91.71 o
  -1   7   3       94.38      -14.51     68.87 o
   0   7   3      120.73      157.77     96.66 o
   1   7   3        5.58      -78.03     78.03 o
   2   7   3      250.93      434.01    107.02 o
   3   7   3       88.67       41.56    106.80 o
   4   7   3       10.89       46.70     95.46 o
   5   7   3       27.27      159.10     97.67 o
   6   7   3     1124.11      970.25    146.30 o
   7   7   3       94.61       72.49     98.71 o
   8   7   3      437.30      682.22    151.72 o
   9   7   3      747.83      626.31    203.96 o
  10   7   3       32.52      413.28    121.72 o
  11   7   3      126.12      184.06    198.53 o
  12   7   3      226.13      298.32    217.66 o
  13   7   3        2.64      193.36    195.43 o
  14   7   3        0.40      338.13    214.04 o
  15   7   3      103.24       57.61    136.80 o
 -14   8   3       41.79      256.54    246.87 o
 -13   8   3      138.31      221.33    132.78 o
 -12   8   3        6.91      243.07    129.81 o
 -11   8   3       63.03       90.23    137.78 o
 -10   8   3       52.10      136.52    112.81 o
  -9   8   3      116.36       34.26    145.35 o
  -8   8   3        0.12       33.93    105.05 o
  -7   8   3       14.45      114.54    121.20 o
  -6   8   3        0.80       52.87     96.45 o
  -5   8   3      135.25      225.24    104.83 o
  -4   8   3      135.35     -130.28    138.68 o
  -3   8   3       14.25      -15.11    116.84 o
  -2   8   3        1.59       17.04     94.81 o
  -1   8   3       75.81       -2.45     96.65 o
   0   8   3       22.87       50.59    126.75 o
   1   8   3       29.54       64.45    119.99 o
   2   8   3       14.98      -83.58     83.58 o
   3   8   3        0.07      -93.21     93.21 o
   4   8   3       31.51       32.96    104.27 o
   5   8   3      123.03      107.37    185.27 o
   6   8   3      492.96      444.01    129.64 o
   7   8   3        5.69       23.74    151.58 o
   8   8   3      155.05       87.02    114.63 o
   9   8   3      104.11      132.29    110.63 o
  10   8   3        0.50      254.53    119.69 o
  11   8   3      122.53      146.76    117.18 o
  12   8   3      687.47      801.55    164.15 o
 -10   9   3       41.76      512.36    206.80 o
  -9   9   3       66.04     -101.05    105.77 o
  -8   9   3       45.93      -49.43    158.18 o
  -7   9   3      107.66       -0.63    145.52 o
  -6   9   3        5.37     -111.75    111.75 o
  -5   9   3       18.86      161.20    144.53 o
  -4   9   3       49.33       25.13    148.93 o
  -3   9   3       95.44       16.94    142.39 o
  -2   9   3        3.20     -167.65    251.53 o
  -1   9   3        4.85     -132.94    132.94 o
   0   9   3        5.91      -89.70     89.70 o
   1   9   3      219.18      -83.36     99.79 o
   2   9   3       83.15      -51.34    100.99 o
   3   9   3      146.95      223.78    111.90 o
   4   9   3      102.80      -73.37    111.96 o
   5   9   3       39.19      -56.96    103.29 o
   6   9   3      279.62      311.02    129.73 o
   7   9   3        6.76      -96.41     96.41 o
   8   9   3        2.23      124.64    131.74 o
 -24   0   4        1.32     -182.51    257.99 o
 -22   0   4      641.71      663.84    320.03 o
 -20   0   4        4.47       27.40    234.21 o
 -18   0   4     1439.72     1522.60    315.89 o
 -16   0   4     4529.68     4722.38    401.20 o
 -14   0   4       53.35       61.01    174.75 o
 -12   0   4    21570.37    22873.62    711.41 o
 -10   0   4    26198.27    26603.01    512.67 o
  -8   0   4     1891.33     1636.69    117.38 o
  -6   0   4     5868.82     5873.11    174.74 o
  -4   0   4    22197.37    22462.10    427.83 o
  -2   0   4    16637.65    14966.25    249.85 o
   0   0   4     5862.61     5019.04    110.52 o
   2   0   4    39088.40    39822.48    766.73 o
   4   0   4     7782.87     7373.19    445.66 o
   6   0   4     8722.90     8240.82    224.34 o
   8   0   4     5356.60     5388.02    203.42 o
  10   0   4    12501.45    11576.69    319.60 o
  12   0   4     8955.52     8901.32    401.46 o
  14   0   4      512.48      181.54    178.37 o
  16   0   4       99.52      -32.70    117.62 o
  18   0   4     1065.95     1108.43    179.49 o
  20   0   4     1038.14     1232.87    201.41 o
  22   0   4      475.54     1005.07    250.23 o
 -24   1   4       69.92      -51.09    189.88 o
 -23   1   4       12.37      -70.43    178.95 o
 -22   1   4       60.11       23.51    173.60 o
 -21   1   4      105.19     -107.80    203.70 o
 -20   1   4        4.37     -145.22    145.22 o
 -19   1   4      457.18      462.96    184.79 o
 -18   1   4      396.38      201.73    169.16 o
 -17   1   4      735.55      578.02    217.40 o
 -16   1   4        4.85      230.14    156.92 o
 -15   1   4     3427.27     3203.58    227.05 o
 -14   1   4        5.51       28.20    123.56 o
 -13   1   4     4930.06     4632.25    320.03 o
 -12   1   4     4051.89     3810.12    161.66 o
 -11   1   4      344.55      352.57     77.53 o
 -10   1   4    15409.63    16296.79    413.21 o
  -9   1   4      934.86     1045.18     73.84 o
  -8   1   4     3920.05     3799.64    115.29 o
  -7   1   4     1014.34      932.46    100.29 o
  -6   1   4      459.24      394.18     54.10 o
  -5   1   4      230.51      127.39     42.84 o
  -4   1   4      282.23      291.53     36.28 o
  -3   1   4    13381.82    13263.12    155.63 o
  -2   1   4     1691.36     1603.42     51.86 o
  -1   1   4    20365.92    21879.17    231.13 o
   0   1   4     1490.35     1370.71     75.82 o
   1   1   4    40626.63    42175.22    510.58 o
   2   1   4      722.56      670.32     53.14 o
   3   1   4      471.30      528.83     45.95 o
   4   1   4     8404.14     8296.78    139.64 o
   5   1   4       18.44       27.41     46.30 o
   6   1   4      257.34      255.10     52.22 o
   7   1   4       22.12       87.07     50.55 o
   8   1   4     1695.26     1735.06     92.83 o
   9   1   4     2672.05     2586.84    109.12 o
  10   1   4        3.26      -56.81     56.81 o
  11   1   4     9580.50     9850.34    273.20 o
  12   1   4      191.23      262.11     78.09 o
  13   1   4      114.17      110.25     78.25 o
  14   1   4     1130.61     1157.90    111.82 o
  15   1   4      916.84      774.76    110.69 o
  16   1   4     1508.05     1403.20    129.95 o
  17   1   4     1108.90     1087.72    125.24 o
  18   1   4       36.03       26.96     86.99 o
  19   1   4       75.55       90.51     94.28 o
  20   1   4      853.18      875.63    178.85 o
  21   1   4       25.46      164.80    109.76 o
  22   1   4        1.65      -50.81    101.30 o
 -24   2   4       64.93      -54.17    180.96 o
 -23   2   4      384.00      518.37    205.57 o
 -22   2   4      135.71      130.95    185.69 o
 -21   2   4      462.01      283.61    187.84 o
 -20   2   4       72.09      163.21    177.44 o
 -19   2   4     1191.67     1516.00    333.47 o
 -18   2   4      294.22      398.99    175.00 o
 -17   2   4      174.51      290.32    205.25 o
 -16   2   4     1054.29      729.22    180.11 o
 -15   2   4     3177.79     3046.28    229.22 o
 -14   2   4     2730.12     2789.66    218.32 o
 -13   2   4     3669.85     3513.83    167.32 o
 -12   2   4     2036.59     2087.69    138.31 o
 -11   2   4       74.94      180.74     73.10 o
 -10   2   4      829.83      893.36     94.33 o
  -9   2   4     7222.14     7902.81    357.26 o
  -8   2   4     2109.99     2118.77    120.29 o
  -7   2   4     6136.37     6482.74    167.80 o
  -6   2   4    13490.69    14201.86    194.80 o
  -5   2   4     6709.43     6318.17    118.10 o
  -4   2   4      179.37      181.00     41.72 o
  -3   2   4     1042.24     1099.90     46.03 o
  -2   2   4     2011.46     1899.31     55.15 o
  -1   2   4    39399.57    42287.18    407.08 o
   0   2   4     1628.66     1518.60     49.23 o
   1   2   4    12217.48    12446.64    148.57 o
   2   2   4     1082.64     1044.88     77.01 o
   3   2   4       65.53        7.03     31.89 o
   4   2   4     3699.34     3682.81    114.47 o
   5   2   4     3339.00     3114.24     90.88 o
   6   2   4     1283.00     1238.89     68.90 o
   7   2   4    10296.08     9984.77    227.23 o
   8   2   4     4055.84     4134.61    124.99 o
   9   2   4     2332.29     2469.36    108.63 o
  10   2   4     1717.72     1764.78    101.63 o
  11   2   4      213.15      268.84     75.43 o
  12   2   4       52.42       75.30     70.77 o
  13   2   4      869.39      987.03    103.91 o
  14   2   4      123.53      166.56     83.05 o
  15   2   4      102.82      -35.20     81.13 o
  16   2   4     2430.24     2319.80    228.62 o
  17   2   4      390.92      347.35    108.78 o
  18   2   4      244.94      385.06    116.23 o
  19   2   4      534.49      633.13    136.52 o
  20   2   4        0.38     -110.93    132.53 o
  21   2   4        1.02       70.66    133.40 o
  22   2   4      129.13       75.19    126.44 o
 -23   3   4      142.85      310.21    276.60 o
 -22   3   4      580.37      446.40    213.12 o
 -21   3   4       18.25      106.48    171.44 o
 -20   3   4      921.03      935.42    256.70 o
 -19   3   4       58.59      -25.57    140.99 o
 -18   3   4      657.23     1051.89    386.98 o
 -17   3   4      101.58      -44.24    146.89 o
 -16   3   4     1342.84     1177.10    192.26 o
 -15   3   4       21.65      -68.54    133.04 o
 -14   3   4      464.51      472.67    151.71 o
 -13   3   4      364.64      319.41     98.08 o
 -12   3   4      854.45      819.14    107.01 o
 -11   3   4      308.01      324.08    104.41 o
 -10   3   4     3218.48     2751.31    264.63 o
  -9   3   4      272.66      448.51     77.41 o
  -8   3   4      383.99      409.01     66.38 o
  -7   3   4     5339.96     5944.63    147.90 o
  -6   3   4     3293.63     3383.62    109.39 o
  -5   3   4        3.58      -17.30     36.38 o
  -4   3   4     2815.76     2812.58    110.70 o
  -3   3   4     2082.07     2105.35     75.14 o
  -2   3   4      179.33      112.04     39.95 o
  -1   3   4      116.96      105.38     38.72 o
   0   3   4      369.59      269.89     46.17 o
   1   3   4      741.76      730.07     53.42 o
   2   3   4     6829.11     6842.10    133.31 o
   3   3   4     1723.73     1763.65     63.27 o
   4   3   4     9971.42     9631.65    152.92 o
   5   3   4      476.07      514.27     87.34 o
   6   3   4     5034.98     4974.42    148.36 o
   7   3   4      467.23      452.23     59.12 o
   8   3   4     4674.59     4360.88    160.89 o
   9   3   4       10.09       68.67     56.98 o
  10   3   4       30.84       63.50     64.26 o
  11   3   4      303.85      293.05    113.50 o
  12   3   4       94.95      139.59     74.87 o
  13   3   4     2176.38     2277.75    152.80 o
  14   3   4     2799.01     2634.16    184.74 o
  15   3   4      185.53      103.41    108.94 o
  16   3   4      627.57      730.45    123.94 o
  17   3   4      368.50      602.30    118.92 o
  18   3   4     1139.89     1414.23    213.66 o
  19   3   4      336.83      410.31    150.85 o
  20   3   4      218.70      532.59    171.33 o
  21   3   4       12.94       90.14    144.25 o
 -23   4   4       29.89      360.36    281.25 o
 -22   4   4        0.95     -192.85    192.85 o
 -21   4   4      224.47       32.05    244.03 o
 -20   4   4       80.93       68.76    228.00 o
 -19   4   4     1635.22     1644.78    308.40 o
 -18   4   4      317.59      458.56    195.43 o
 -17   4   4      397.78      564.42    175.99 o
 -16   4   4     1249.52     1511.86    504.60 o
 -15   4   4      491.24      822.54    177.95 o
 -14   4   4       40.04      -51.48    123.59 o
 -13   4   4       22.68      190.82    126.07 o
 -12   4   4      490.90      581.01    103.11 o
 -11   4   4     1786.94     1974.93    130.77 o
 -10   4   4      861.54      934.00    112.90 o
  -9   4   4     5810.04     5792.40    166.01 o
  -8   4   4       68.18      128.14     60.54 o
  -7   4   4      297.80      308.81     64.39 o
  -6   4   4     3912.84     3898.88    191.79 o
  -5   4   4     3635.01     3444.99    103.37 o
  -4   4   4     1071.51     1025.13     66.31 o
  -3   4   4     4262.80     4221.85    108.87 o
  -2   4   4     2014.87     2054.30     80.75 o
  -1   4   4       11.52       -0.47     39.15 o
   0   4   4      528.44      564.78     55.01 o
   1   4   4     3163.40     3054.53     94.52 o
   2   4   4       26.13       13.14     39.11 o
   3   4   4     4387.86     4593.40    125.38 o
   4   4   4     1430.92     1460.48     82.83 o
   5   4   4      702.42      595.35    115.52 o
   6   4   4     1069.29     1087.60     97.20 o
   7   4   4     1555.19     1477.22    106.98 o
   8   4   4      185.24       26.76    102.60 o
   9   4   4      200.21      263.94    240.15 o
  10   4   4        2.06      -79.05    104.14 o
  11   4   4     1393.99     1773.67    194.61 o
  12   4   4       46.40      -18.63    125.12 o
  13   4   4     2203.73     2219.48    224.93 o
  14   4   4      232.32       75.57    132.92 o
  15   4   4      622.50      673.91    171.01 o
  16   4   4      804.91      748.34    182.45 o
  17   4   4      149.78      324.20    153.04 o
  18   4   4       46.90       30.60    131.46 o
  19   4   4      399.20      424.64    154.65 o
  20   4   4        0.22     -132.42    132.42 o
 -21   5   4        1.79      173.27    364.49 o
 -20   5   4      130.46      254.06    161.96 o
 -19   5   4      298.12      856.15    290.04 o
 -18   5   4        5.86      -39.81    235.24 o
 -17   5   4     1026.11     1558.79    342.26 o
 -16   5   4       30.59      -80.49    131.76 o
 -15   5   4      290.48      293.87    152.37 o
 -14   5   4        4.00      -50.81    219.21 o
 -13   5   4      830.69      844.96    165.71 o
 -12   5   4      771.80      569.78    150.43 o
 -11   5   4      158.80      265.11    124.37 o
 -10   5   4      222.73      377.02    107.48 o
  -9   5   4      283.13      428.92    104.91 o
  -8   5   4      918.69      938.99     99.29 o
  -7   5   4      215.77      210.98     94.34 o
  -6   5   4      540.66      627.66     69.07 o
  -5   5   4      697.08      777.81     59.88 o
  -4   5   4     1503.56     1615.57     70.85 o
  -3   5   4     2228.16     2186.11     93.40 o
  -2   5   4       13.20       22.59     48.56 o
  -1   5   4     8624.40     9038.88    172.82 o
   0   5   4      320.26      308.73     63.43 o
   1   5   4     1301.01     1424.65     81.31 o
   2   5   4     1748.27     1736.34     89.57 o
   3   5   4      248.90      286.92     58.02 o
   4   5   4       65.31      -39.04     48.89 o
   5   5   4       13.14      -16.12     92.59 o
   6   5   4        9.19       39.92    143.73 o
   7   5   4      384.04      472.12    124.09 o
   8   5   4        2.78      -56.15    105.99 o
   9   5   4      318.77      286.71    169.32 o
  10   5   4     1279.50     1168.41    222.31 o
  11   5   4     1955.35     1864.43    208.71 o
  12   5   4      519.14      558.57    249.46 o
  13   5   4      787.30      794.65    169.38 o
  14   5   4        1.13       75.86    128.80 o
  15   5   4      329.68      382.21    152.82 o
  16   5   4      189.01      377.38    152.34 o
  17   5   4      162.21      455.86    168.55 o
  18   5   4       70.42      140.59    146.15 o
  19   5   4        5.02     -136.71    141.55 o
 -20   6   4       92.33      345.14    172.22 o
 -19   6   4        1.81      178.24    156.71 o
 -18   6   4       39.01      310.17    167.14 o
 -17   6   4      226.13      449.00    171.66 o
 -16   6   4      705.82      714.34    175.01 o
 -15   6   4       22.42       35.85    133.79 o
 -14   6   4      797.40     1075.44    290.30 o
 -13   6   4      154.60      214.65    131.70 o
 -12   6   4      932.85      819.64    123.41 o
 -11   6   4       99.43       91.29     71.80 o
 -10   6   4      194.16      318.34     92.08 o
  -9   6   4       10.48       38.48     75.57 o
  -8   6   4      455.57      420.58     89.56 o
  -7   6   4       97.36       42.46     68.57 o
  -6   6   4      360.44      478.19     83.31 o
  -5   6   4        5.73       29.32     62.95 o
  -4   6   4      355.59      319.47     78.35 o
  -3   6   4      237.11      287.66     76.08 o
  -2   6   4     4377.60     4386.34    160.72 o
  -1   6   4       20.59       84.67     64.41 o
   0   6   4     3394.85     3249.88    141.82 o
   1   6   4      246.43      266.77     73.52 o
   2   6   4      471.48      514.39    108.74 o
   3   6   4       96.89       80.69     71.77 o
   4   6   4     2127.81     2158.46    133.09 o
   5   6   4        5.34      -29.18     71.90 o
   6   6   4      660.83      553.04     98.68 o
   7   6   4     2511.11     2433.77    200.25 o
   8   6   4      849.10      652.48    141.23 o
   9   6   4     1504.54     1329.11    234.46 o
  10   6   4      627.17      519.18    146.92 o
  11   6   4       22.38       -5.34    122.35 o
  12   6   4      943.16      766.71    176.32 o
  13   6   4       19.74       46.28    135.25 o
  14   6   4      213.60      287.63    156.67 o
  15   6   4        9.85      140.41    143.77 o
  16   6   4      146.88      477.89    160.98 o
  17   6   4        1.35     -125.84    327.79 o
 -17   7   4        1.62      217.14    232.14 o
 -16   7   4       25.47      350.02    244.55 o
 -15   7   4      179.13      520.83    161.82 o
 -14   7   4        0.34      342.17    159.76 o
 -13   7   4      573.82      662.08    154.24 o
 -12   7   4        0.38      294.47    130.27 o
 -11   7   4      435.08      540.97    130.01 o
 -10   7   4      468.20      689.69    132.73 o
  -9   7   4      356.86      323.89     95.31 o
  -8   7   4       51.62      125.69     83.65 o
  -7   7   4       64.63      -37.99     70.89 o
  -6   7   4      333.47      418.95     90.99 o
  -5   7   4      670.99      700.99    135.57 o
  -4   7   4      268.88       95.24     75.74 o
  -3   7   4      545.41      574.00     95.55 o
  -2   7   4      170.07       43.92     69.92 o
  -1   7   4        9.06       -5.90     90.91 o
   0   7   4      212.47       45.37     93.51 o
   1   7   4        6.86      -22.60     91.71 o
   2   7   4      247.14      200.70    100.25 o
   3   7   4      289.47      173.93     98.18 o
   4   7   4       13.63       56.59     99.23 o
   5   7   4      154.76      185.95    103.85 o
   6   7   4       47.69       -9.09     91.63 o
   7   7   4      590.84      667.57    147.30 o
   8   7   4       19.79       -9.76    105.99 o
   9   7   4      278.48      607.67    181.73 o
  10   7   4      136.32      113.23    177.85 o
  11   7   4       24.23       66.69    177.33 o
  12   7   4      215.00      358.29    208.87 o
  13   7   4      292.11      487.02    249.72 o
  14   7   4        0.35      -37.30    154.07 o
  15   7   4       87.12       45.87    141.12 o
 -14   8   4      147.33      366.72    144.20 o
 -13   8   4      230.69      332.34    142.18 o
 -12   8   4       65.56      231.03    132.87 o
 -11   8   4      258.56      213.32    113.59 o
 -10   8   4      334.88      338.64    127.71 o
  -9   8   4       12.30       23.59    103.84 o
  -8   8   4      201.14      295.47    113.28 o
  -7   8   4      342.56      318.68    114.61 o
  -6   8   4      212.14       78.62     97.97 o
  -5   8   4      344.04      341.80    132.57 o
  -4   8   4       34.37       95.09     97.34 o
  -3   8   4      348.69      318.77    132.03 o
  -2   8   4       31.64        5.80     92.40 o
  -1   8   4        7.98      -88.79     88.79 o
   0   8   4        8.78       15.94     95.37 o
   1   8   4      663.71      418.43    120.05 o
   2   8   4        0.28      104.68     98.72 o
   3   8   4      520.55      315.91    122.37 o
   4   8   4      351.75      357.91    127.99 o
   5   8   4     1222.59     1151.82    158.21 o
   6   8   4       80.13       44.69    102.43 o
   7   8   4     1212.19     1514.17    206.91 o
   8   8   4       36.86       72.65    170.61 o
   9   8   4      361.80      428.46    131.47 o
  10   8   4      284.73      419.72    135.64 o
  11   8   4        1.13      264.59    279.70 o
  12   8   4      196.36      245.08    150.97 o
 -10   9   4      115.50      117.32    201.38 o
  -9   9   4        3.02      -18.69    153.04 o
  -8   9   4      109.55       92.10    157.55 o
  -7   9   4       27.80     -157.69    157.69 o
  -6   9   4      168.54      -51.95    181.73 o
  -5   9   4        2.52      -56.79    143.49 o
  -4   9   4       56.91      -91.19    128.10 o
  -3   9   4        1.03      -98.93     98.93 o
  -2   9   4       73.78     -195.09    365.53 o
  -1   9   4       15.30      -39.25    144.54 o
   0   9   4       51.13       15.09    106.14 o
   1   9   4      225.73      290.53    121.55 o
   2   9   4        0.69      -94.22     94.22 o
   3   9   4       21.82      -46.68    141.52 o
   4   9   4      122.50      132.67    117.72 o
   5   9   4       15.35      -80.39    125.21 o
   6   9   4      289.40      199.87    124.67 o
   7   9   4        5.78      182.71    126.65 o
 -25   0   5       52.22       84.79    299.87 o
 -23   0   5       87.17       56.87    287.98 o
 -21   0   5       25.12      -48.08    252.30 o
 -19   0   5        0.81      241.44    236.27 o
 -17   0   5      241.22      -38.26    199.05 o
 -15   0   5        4.38      -39.29    187.68 o
 -13   0   5      421.72      110.12    165.44 o
 -11   0   5     1174.78     1152.88    275.83 o
  -9   0   5      243.71      185.15     79.45 o
  -7   0   5      486.95      387.36     79.50 o
  -5   0   5      409.13      307.17     62.50 o
  -3   0   5      322.43      242.38     48.29 o
  -1   0   5      743.85      636.46    124.60 o
   1   0   5      844.75      829.42    121.24 o
   3   0   5        3.11      -59.81     61.78 o
   5   0   5      555.79      524.43     80.47 o
   7   0   5     2430.32     2546.95    141.10 o
   9   0   5      150.90      145.04     87.51 o
  11   0   5      456.25      489.03    115.82 o
  13   0   5     2494.02     2692.13    536.92 o
  15   0   5       19.66       81.79    168.29 o
  17   0   5     3188.42     3334.61    244.63 o
  19   0   5      226.86      216.05    147.13 o
  21   0   5     1251.45     1290.98    281.25 o
 -25   1   5       11.57      195.44    204.46 o
 -24   1   5      127.09       27.32    184.14 o
 -23   1   5       18.61     -153.50    220.51 o
 -22   1   5       41.70      148.41    180.74 o
 -21   1   5      512.28      479.16    330.11 o
 -20   1   5      612.77      863.81    464.79 o
 -19   1   5        2.04      164.77    164.12 o
 -18   1   5       93.69       42.03    152.58 o
 -17   1   5      713.80      851.42    248.68 o
 -16   1   5      417.04      478.95    168.72 o
 -15   1   5        6.73      -87.07    127.44 o
 -14   1   5     2725.81     2791.10    211.21 o
 -13   1   5      879.40      785.15    108.20 o
 -12   1   5      140.33      196.60     80.33 o
 -11   1   5      968.29     1012.41     83.80 o
 -10   1   5      170.39      154.31     59.18 o
  -9   1   5     2275.47     2219.69     97.48 o
  -8   1   5        2.26      -46.84     46.84 o
  -7   1   5      310.19      386.84     58.11 o
  -6   1   5      116.49       49.88     47.02 o
  -5   1   5      299.42      348.49     43.27 o
  -4   1   5       90.07       80.99     32.98 o
  -3   1   5        0.04       13.97     20.70 o
  -2   1   5      380.88      383.22     27.66 o
  -1   1   5     2399.93     2397.65     93.87 o
   0   1   5     3411.64     3357.75     91.13 o
   1   1   5     2278.43     2244.29     83.12 o
   2   1   5     1209.91     1095.94     50.13 o
   3   1   5     1315.18     1348.36     76.86 o
   4   1   5      538.84      539.33     53.44 o
   5   1   5       63.96       85.88     45.83 o
   6   1   5     2300.29     2280.83     90.55 o
   7   1   5      938.55      868.08     71.19 o
   8   1   5      690.85      641.63     70.63 o
   9   1   5     1014.89     1042.94     83.94 o
  10   1   5     1550.22     1481.19    100.02 o
  11   1   5       32.99      -37.08     65.98 o
  12   1   5       92.41       87.99     71.70 o
  13   1   5      732.57      717.98     98.01 o
  14   1   5     1000.44     1031.68    112.63 o
  15   1   5       31.69      -52.94    103.88 o
  16   1   5       26.37       66.84     84.47 o
  17   1   5     3127.37     2675.60    208.80 o
  18   1   5      369.05      122.23     98.50 o
  19   1   5      362.41      311.06    151.39 o
  20   1   5      299.55      355.42    127.30 o
  21   1   5       22.67       16.24    104.80 o
  22   1   5       22.56      157.33    116.29 o
 -24   2   5       62.51      -33.66    320.29 o
 -23   2   5      191.03       80.54    192.49 o
 -22   2   5       10.31      168.22    182.55 o
 -21   2   5      543.91      530.35    198.84 o
 -20   2   5       17.16     -158.35    159.02 o
 -19   2   5        8.82       24.11    161.82 o
 -18   2   5        0.82      -44.17    142.63 o
 -17   2   5        9.68     -140.32    140.32 o
 -16   2   5       42.67      322.57    186.12 o
 -15   2   5      246.09      266.67    154.51 o
 -14   2   5      313.01      457.08    103.98 o
 -13   2   5     1041.75      938.17    112.10 o
 -12   2   5      630.94      590.23     96.47 o
 -11   2   5      377.64      420.30     83.61 o
 -10   2   5      313.51      367.10     78.87 o
  -9   2   5       98.09       52.95     65.82 o
  -8   2   5       20.09       44.07     49.78 o
  -7   2   5      836.32      917.92     62.32 o
  -6   2   5      204.80      180.24     47.00 o
  -5   2   5      538.87      474.33     51.34 o
  -4   2   5     1035.40      877.79     47.54 o
  -3   2   5       61.46       69.54     31.84 o
  -2   2   5      814.21      786.43     42.00 o
  -1   2   5      225.29      210.81     32.74 o
   0   2   5        0.87       -6.31     28.62 o
   1   2   5     3366.73     3339.99    101.14 o
   2   2   5      347.29      294.69     51.81 o
   3   2   5      190.08      137.16     38.77 o
   4   2   5     2922.13     2838.04     81.08 o
   5   2   5     1490.19     1498.27     69.20 o
   6   2   5        1.21      -28.76     43.29 o
   7   2   5      261.64      388.53     60.07 o
   8   2   5       22.07      -40.63     47.58 o
   9   2   5     1682.22     1826.32    126.41 o
  10   2   5     2746.94     2676.89    132.68 o
  11   2   5        8.29      -28.02     66.28 o
  12   2   5       15.48      -32.62     68.36 o
  13   2   5        1.38      -74.20     74.20 o
  14   2   5      843.31      689.27    107.71 o
  15   2   5      643.01      739.67    144.49 o
  16   2   5      146.47      109.85     92.97 o
  17   2   5      842.68      793.81    130.50 o
  18   2   5      378.63      441.18    118.15 o
  19   2   5        0.59       -0.44    103.05 o
  20   2   5      581.55      562.82    135.14 o
  21   2   5       38.60      115.86    104.85 o
 -24   3   5      279.16       92.03    295.21 o
 -23   3   5       38.70     -255.40    255.40 o
 -22   3   5       10.28      -15.02    182.64 o
 -21   3   5       27.75      190.64    170.92 o
 -20   3   5      225.44      222.56    177.18 o
 -19   3   5        4.92       29.13    160.07 o
 -18   3   5      304.15      299.63    164.77 o
 -17   3   5     2237.18     1782.33    277.38 o
 -16   3   5      817.86      538.20    165.07 o
 -15   3   5      164.73       91.64    133.96 o
 -14   3   5       58.41      135.39     94.00 o
 -13   3   5      222.68      103.89     89.12 o
 -12   3   5        3.45        3.39     96.32 o
 -11   3   5      701.96      865.33    106.48 o
 -10   3   5      681.25      838.13     95.82 o
  -9   3   5      554.12      617.84     84.45 o
  -8   3   5      856.72      915.86     80.86 o
  -7   3   5      504.02      561.33     80.00 o
  -6   3   5      480.52      569.78     64.27 o
  -5   3   5        2.16       11.45     36.74 o
  -4   3   5      135.14      141.29     33.80 o
  -3   3   5       87.20      100.86     41.77 o
  -2   3   5      629.51      725.70     51.35 o
  -1   3   5       74.97       55.33     28.34 o
   0   3   5      179.05      128.71     36.73 o
   1   3   5       24.87       -7.70     33.01 o
   2   3   5      612.75      585.00     38.52 o
   3   3   5       42.64       61.69     33.00 o
   4   3   5     2244.58     2127.73     99.69 o
   5   3   5      647.97      729.48     54.55 o
   6   3   5       13.05        2.97     43.17 o
   7   3   5        7.38      -21.43     47.05 o
   8   3   5     1021.64      948.60     87.24 o
   9   3   5      379.87      369.41     73.80 o
  10   3   5      209.87      135.56     70.32 o
  11   3   5      804.85      753.28    104.45 o
  12   3   5        1.58      -41.03     76.16 o
  13   3   5     1749.92     1701.57    144.59 o
  14   3   5     1952.57     1653.09    183.08 o
  15   3   5      837.37      801.77    122.09 o
  16   3   5      136.20      216.28     99.88 o
  17   3   5        2.81      -54.09    126.30 o
  18   3   5        0.12        0.51    118.59 o
  19   3   5        0.76       26.54    329.08 o
  20   3   5      401.77      300.64    151.06 o
  21   3   5       25.88      -26.42    138.02 o
 -23   4   5       21.35      -60.49    237.31 o
 -22   4   5      102.71       46.01    263.68 o
 -21   4   5        0.66       43.95    239.89 o
 -20   4   5       24.61       77.37    337.61 o
 -19   4   5       24.76      -74.83    152.52 o
 -18   4   5      565.08      621.01    219.21 o
 -17   4   5       66.41       31.61    130.42 o
 -16   4   5      118.84      368.51    154.57 o
 -15   4   5      571.26      503.70    165.96 o
 -14   4   5       15.14     -104.31    104.31 o
 -13   4   5       22.86      -20.49    106.04 o
 -12   4   5       82.05      167.11     89.65 o
 -11   4   5        3.28       58.80     81.71 o
 -10   4   5       59.61       10.37     72.19 o
  -9   4   5        0.17       91.14     68.47 o
  -8   4   5        3.04      -48.14     61.27 o
  -7   4   5       51.13       87.21     47.64 o
  -6   4   5      184.45      326.40     54.49 o
  -5   4   5       99.89      110.40     47.70 o
  -4   4   5       51.71      124.80     45.37 o
  -3   4   5     1968.71     2086.77     84.38 o
  -2   4   5      532.90      504.30     53.86 o
  -1   4   5       46.46       52.69     41.66 o
   0   4   5      144.14      129.38     45.24 o
   1   4   5     5158.29     5095.18    124.65 o
   2   4   5      310.69      307.09     52.93 o
   3   4   5      106.20      182.77     48.94 o
   4   4   5     4063.95     4345.02    135.86 o
   5   4   5      250.78      304.60     62.90 o
   6   4   5       82.72      121.16     65.06 o
   7   4   5     1942.15     1934.48    166.38 o
   8   4   5      339.11      318.86    121.10 o
   9   4   5       28.00       54.01    108.41 o
  10   4   5      154.78      167.02    120.89 o
  11   4   5      831.73      811.87    157.23 o
  12   4   5      392.22      460.48    145.63 o
  13   4   5      261.73      236.70    143.62 o
  14   4   5      397.92      199.29    134.72 o
  15   4   5      220.15      292.37    146.84 o
  16   4   5       49.90      -91.03    221.02 o
  17   4   5        1.69     -162.34    162.34 o
  18   4   5      228.10      338.79    167.51 o
  19   4   5       18.77      224.91    149.12 o
  20   4   5        1.97      211.58    406.37 o
 -21   5   5        0.16     -159.24    194.91 o
 -20   5   5      236.55      575.95    282.81 o
 -19   5   5      212.53      288.49    247.13 o
 -18   5   5       68.78      115.29    237.31 o
 -17   5   5      300.35      325.51    238.34 o
 -16   5   5       12.61       32.02    149.12 o
 -15   5   5       17.66      154.35    140.63 o
 -14   5   5      693.47      884.09    262.12 o
 -13   5   5      654.28      675.84    162.19 o
 -12   5   5      190.89       19.28    122.68 o
 -11   5   5       75.57      155.06    118.51 o
 -10   5   5       46.88      -66.82     93.41 o
  -9   5   5        7.20       79.19     68.42 o
  -8   5   5      305.03      360.08     82.39 o
  -7   5   5      142.80       53.73     76.42 o
  -6   5   5      227.38      291.02     60.83 o
  -5   5   5      122.60      120.83     56.08 o
  -4   5   5        0.17      -13.96     40.55 o
  -3   5   5        6.44       70.81     52.45 o
  -2   5   5      200.09      224.53     56.79 o
  -1   5   5        1.41        3.98     47.77 o
   0   5   5       83.13       28.23     49.12 o
   1   5   5      696.27      704.18     67.81 o
   2   5   5      108.63      109.72     54.97 o
   3   5   5       58.02       73.99     70.30 o
   4   5   5        0.59      -87.75     90.87 o
   5   5   5       10.59       55.30     97.36 o
   6   5   5      443.92      398.01    120.17 o
   7   5   5       26.69      -62.12    133.39 o
   8   5   5      382.25      356.87    128.00 o
   9   5   5      194.91      169.21    160.79 o
  10   5   5     1036.69     1200.70    194.91 o
  11   5   5     5389.24     5609.04    301.12 o
  12   5   5      464.43      521.06    289.01 o
  13   5   5        0.05      190.66    132.61 o
  14   5   5        6.33     -128.35    128.35 o
  15   5   5       11.87      113.82    138.01 o
  16   5   5      260.47      356.82    148.83 o
  17   5   5       49.96       16.14    129.55 o
  18   5   5       20.45     -123.09    123.09 o
 -20   6   5       28.39       48.93    158.04 o
 -19   6   5        3.01     -104.69    292.11 o
 -18   6   5       27.03      512.40    167.26 o
 -17   6   5        5.69      259.38    154.80 o
 -16   6   5        9.59      146.10    147.52 o
 -15   6   5       97.33      154.59    135.74 o
 -14   6   5       89.17      157.21    111.10 o
 -13   6   5        6.99      135.71    101.11 o
 -12   6   5      482.24      530.37     96.37 o
 -11   6   5      233.78      371.57     92.25 o
 -10   6   5       39.78       73.48    108.65 o
  -9   6   5        0.20       72.74     71.53 o
  -8   6   5       12.49      -50.47     68.00 o
  -7   6   5      336.80      293.93     78.89 o
  -6   6   5       20.22       20.74     66.03 o
  -5   6   5        0.13       49.30     67.51 o
  -4   6   5        8.79      -64.63     64.63 o
  -3   6   5      804.53      895.10    149.85 o
  -2   6   5      108.85      110.26     65.40 o
  -1   6   5      109.48       12.62     62.45 o
   0   6   5       13.22       53.37     81.22 o
   1   6   5      258.32      281.20     91.96 o
   2   6   5      190.18      171.88     78.00 o
   3   6   5      117.95      157.44     79.01 o
   4   6   5      255.25      221.20     91.71 o
   5   6   5       32.14      -66.64     66.64 o
   6   6   5       56.85       -2.22     99.23 o
   7   6   5     2344.49     2233.41    194.42 o
   8   6   5       36.04      -45.78    147.35 o
   9   6   5        7.90      -27.71    110.66 o
  10   6   5      119.38      106.72    129.07 o
  11   6   5      303.71      277.44    140.66 o
  12   6   5        5.99      -80.49    123.36 o
  13   6   5       72.77      244.26    145.68 o
  14   6   5       38.93       21.58    279.96 o
  15   6   5       50.43       -0.70    323.91 o
  16   6   5        3.57       10.30    288.75 o
  17   6   5       34.94       83.17    153.23 o
 -17   7   5        7.60       -2.59    219.73 o
 -16   7   5      205.54      698.43    284.61 o
 -15   7   5       26.25      164.25    120.08 o
 -14   7   5      327.60      507.29    143.14 o
 -13   7   5        4.54       14.60    115.06 o
 -12   7   5       28.02      166.54    122.42 o
 -11   7   5      274.50      151.34    161.86 o
 -10   7   5       39.70      -15.70     80.37 o
  -9   7   5        3.69       10.81     77.45 o
  -8   7   5       31.89      -68.32     68.32 o
  -7   7   5       56.09        2.26     73.43 o
  -6   7   5       75.76       11.60     73.63 o
  -5   7   5       22.62       17.91     87.68 o
  -4   7   5        6.18      -53.27     63.89 o
  -3   7   5      410.85      342.69    104.03 o
  -2   7   5        1.22      -51.90     86.27 o
  -1   7   5        5.45       87.02     99.64 o
   0   7   5       12.02      -68.21     85.80 o
   1   7   5        0.01      -38.82     80.13 o
   2   7   5        7.54      118.28     96.90 o
   3   7   5        4.13      124.37     98.48 o
   4   7   5       65.91       92.73     96.30 o
   5   7   5      107.56      118.40    104.50 o
   6   7   5      294.09      282.41    120.64 o
   7   7   5      325.18      144.78    110.46 o
   8   7   5     2146.40     2123.72    226.43 o
   9   7   5      386.54      413.30    126.90 o
  10   7   5       84.10      200.60    203.70 o
  11   7   5        0.07      187.68    200.60 o
  12   7   5        0.56      -15.32    127.07 o
  13   7   5       82.49      237.65    150.07 o
  14   7   5      211.24       97.63    140.19 o
 -14   8   5        0.64      302.79    142.18 o
 -13   8   5       52.89       36.97    125.38 o
 -12   8   5       44.73      530.29    147.98 o
 -11   8   5      137.52       78.76    173.08 o
 -10   8   5       15.95       11.43    111.98 o
  -9   8   5       44.24      -29.90    136.71 o
  -8   8   5      189.50      120.70    107.18 o
  -7   8   5       12.04      -24.90    135.46 o
  -6   8   5      141.51      -92.85     92.85 o
  -5   8   5        6.10       -9.08     96.42 o
  -4   8   5      104.07      230.23    113.51 o
  -3   8   5       22.64      -85.59     85.59 o
  -2   8   5        0.73       79.70    101.36 o
  -1   8   5       54.30      149.40    102.73 o
   0   8   5      300.33      324.07    113.60 o
   1   8   5        7.52      -93.55     93.55 o
   2   8   5        0.25      -85.20     95.23 o
   3   8   5       47.16      170.68    111.60 o
   4   8   5      269.52      212.63    114.72 o
   5   8   5      261.55      256.64    112.77 o
   6   8   5        8.04       96.53    101.47 o
   7   8   5      171.37      147.84    116.07 o
   8   8   5        4.23       48.06    110.64 o
   9   8   5      116.61      178.54    108.74 o
  10   8   5       69.84      120.81    110.09 o
  11   8   5      101.32      348.05    122.12 o
 -10   9   5       75.87      -47.63    152.47 o
  -9   9   5        3.37     -138.19    178.37 o
  -8   9   5        0.38       67.56    142.78 o
  -7   9   5        8.79      -29.62    143.54 o
  -6   9   5        5.72     -109.09    109.09 o
  -5   9   5       39.56      -27.52    157.43 o
  -4   9   5        9.48      -88.73    122.53 o
  -3   9   5        0.88      -84.47    137.26 o
  -2   9   5        0.02     -119.65    131.68 o
  -1   9   5       30.11       79.85    108.80 o
   0   9   5       45.53      102.08    158.47 o
   1   9   5       24.49      -60.51    106.36 o
   2   9   5        8.28      -78.07     99.50 o
   3   9   5       80.22      -32.07    131.49 o
   4   9   5       68.20      161.52    103.78 o
   5   9   5      247.97      371.53    130.27 o
   6   9   5       54.96       -9.96    207.58 o
   7   9   5       15.99       65.28    121.68 o
 -24   0   6        5.71     -246.61    248.68 o
 -22   0   6        1.49     -218.18    218.18 o
 -20   0   6        2.86       54.80    228.00 o
 -18   0   6     4745.08     5240.94    454.97 o
 -16   0   6     4691.54     4741.51    398.10 o
 -14   0   6     1271.47     1606.99    162.51 o
 -12   0   6     5840.66     5716.27    232.42 o
 -10   0   6     1677.05     1503.01    128.09 o
  -8   0   6     2503.35     2392.83    135.85 o
  -6   0   6    16695.80    17688.04    346.18 o
  -4   0   6    32706.01    32476.23    517.83 o
  -2   0   6    41537.33    42467.18    632.53 o
   0   0   6    68428.02    70817.80   1002.61 o
   2   0   6     2234.85     1885.25     96.06 o
   4   0   6     9500.42     9297.84    341.49 o
   6   0   6      247.75      238.87     74.35 o
   8   0   6     1526.71     1459.03    237.05 o
  10   0   6     7253.57     7007.85    254.81 o
  12   0   6      803.21      906.90    230.07 o
  14   0   6     3405.04     3009.39    370.70 o
  16   0   6        7.84     -114.38    114.38 o
  18   0   6     1077.58      696.32    161.90 o
  20   0   6        3.79       21.71    170.61 o
 -25   1   6       68.54      121.47    322.87 o
 -24   1   6       15.17      -42.91    180.62 o
 -23   1   6     1365.09     1430.41    260.88 o
 -22   1   6       84.15      111.93    171.76 o
 -21   1   6      996.44      721.87    215.79 o
 -20   1   6      268.19      281.33    182.99 o
 -19   1   6      666.83      657.58    200.76 o
 -18   1   6     1281.61     1100.00    205.03 o
 -17   1   6      606.85      510.25    169.75 o
 -16   1   6       10.35      -83.55    171.65 o
 -15   1   6        6.45      -90.49     90.49 o
 -14   1   6      193.36      260.89    124.86 o
 -13   1   6     2705.72     2671.22    159.72 o
 -12   1   6       10.77       -1.77     59.69 o
 -11   1   6      216.96      108.02     60.48 o
 -10   1   6     7021.13     6953.31    165.29 o
  -9   1   6      140.28       29.19     53.51 o
  -8   1   6     1007.85     1064.82     88.17 o
  -7   1   6     4390.98     3800.26    162.53 o
  -6   1   6     6168.94     5984.12    115.93 o
  -5   1   6     9737.22    10195.94    147.65 o
  -4   1   6     6436.26     6146.64     99.52 o
  -3   1   6     2761.37     2748.08     58.36 o
  -2   1   6    24850.09    24817.19    285.86 o
  -1   1   6    14027.09    14759.45    228.35 o
   0   1   6      144.32      134.42     32.15 o
   1   1   6     4503.99     4026.00    112.41 o
   2   1   6     1693.30     1793.91     74.14 o
   3   1   6     1270.64     1125.24     59.88 o
   4   1   6     1092.07     1181.09    152.45 o
   5   1   6     7879.95     7624.65    149.56 o
   6   1   6      533.17      427.17     59.58 o
   7   1   6     1834.86     1785.57     93.50 o
   8   1   6     5814.24     5790.23    148.84 o
   9   1   6     4308.53     4343.39    142.16 o
  10   1   6       16.17      -61.05     61.05 o
  11   1   6     4921.90     4816.05    163.04 o
  12   1   6      335.38      316.34     84.64 o
  13   1   6       37.00        8.52     90.30 o
  14   1   6     1207.95     1193.91    119.09 o
  15   1   6       33.40       28.84     81.61 o
  16   1   6      106.27       23.19     88.80 o
  17   1   6      206.99      258.76    106.20 o
  18   1   6      720.47      438.81    138.83 o
  19   1   6        4.49       49.20    103.32 o
  20   1   6       84.51      205.88    112.75 o
  21   1   6      109.71      187.61    115.66 o
 -24   2   6      112.02       78.25    193.89 o
 -23   2   6      199.44      161.07    194.73 o
 -22   2   6      267.57      258.35    187.74 o
 -21   2   6     1078.52     1247.85    239.74 o
 -20   2   6       44.89     -150.03    150.03 o
 -19   2   6      324.25      221.68    230.59 o
 -18   2   6       16.31      176.37    167.03 o
 -17   2   6      366.83      239.39    160.25 o
 -16   2   6     1743.82     1744.68    215.27 o
 -15   2   6     1295.61     1233.28    139.46 o
 -14   2   6      291.34      257.17    101.22 o
 -13   2   6      776.29      911.34    115.42 o
 -12   2   6     1636.13     1626.17    159.80 o
 -11   2   6     1116.29     1383.96    134.43 o
 -10   2   6      587.13      813.81    102.09 o
  -9   2   6    10687.75    10319.87    198.17 o
  -8   2   6     1481.63     1647.02    101.02 o
  -7   2   6      111.66       68.61     45.85 o
  -6   2   6      521.05      506.75     53.58 o
  -5   2   6     2724.19     2490.64     71.03 o
  -4   2   6      221.91      215.35     36.01 o
  -3   2   6     8157.23     8167.05    116.03 o
  -2   2   6    14461.08    14711.75    165.94 o
  -1   2   6    14988.58    15171.70    180.47 o
   0   2   6     4736.85     4551.18    120.54 o
   1   2   6    12635.22    12470.35    215.31 o
   2   2   6     5749.32     5384.49    135.66 o
   3   2   6     9850.65     9585.96    192.22 o
   4   2   6    10190.66    10153.51    281.86 o
   5   2   6     3251.27     3189.26     96.11 o
   6   2   6     2561.33     2603.35    114.31 o
   7   2   6     5848.16     5889.61    141.63 o
   8   2   6      349.18      406.40     64.66 o
   9   2   6        3.29        6.61     57.15 o
  10   2   6       98.27       97.06     68.37 o
  11   2   6     1397.97     1440.09    107.64 o
  12   2   6      425.91      591.87     94.73 o
  13   2   6      123.45       13.71     85.66 o
  14   2   6        2.76      113.81     88.61 o
  15   2   6      140.50      261.30    100.31 o
  16   2   6      111.38      226.87    100.27 o
  17   2   6      750.87      701.22    132.22 o
  18   2   6      303.43      340.51    122.13 o
  19   2   6       50.44       90.27    110.45 o
  20   2   6      281.99      561.09    134.34 o
  21   2   6        7.79       20.19    114.19 o
 -24   3   6        1.16      199.68    215.39 o
 -23   3   6       57.13       88.59    181.37 o
 -22   3   6      387.56      324.79    192.77 o
 -21   3   6       51.20      -44.35    158.73 o
 -20   3   6     2021.12     2275.20    258.65 o
 -19   3   6       85.97       30.51    230.33 o
 -18   3   6       15.34      -26.62    140.95 o
 -17   3   6      138.65       19.98    143.59 o
 -16   3   6      517.27      733.76    125.58 o
 -15   3   6      318.60      561.01    142.69 o
 -14   3   6      646.41      583.66    114.88 o
 -13   3   6      408.80      382.16    100.30 o
 -12   3   6      859.87      887.97    131.51 o
 -11   3   6      165.35      202.90     82.22 o
 -10   3   6      394.12      436.85    117.72 o
  -9   3   6     1098.42      986.69     84.40 o
  -8   3   6      493.62      459.69     68.56 o
  -7   3   6      351.75      359.95     55.59 o
  -6   3   6     5753.64     5546.30    109.89 o
  -5   3   6      121.20      126.92     37.34 o
  -4   3   6     3737.34     3690.18     86.93 o
  -3   3   6     3041.99     2964.13     75.49 o
  -2   3   6      517.90      489.47     44.76 o
  -1   3   6       78.79       70.07     29.87 o
   0   3   6      766.24      783.91     41.29 o
   1   3   6      187.33      185.98     31.18 o
   2   3   6    10914.21    11000.21    158.12 o
   3   3   6        9.29       -5.53     44.77 o
   4   3   6    14271.00    14452.49    203.62 o
   5   3   6      354.29      336.53     75.89 o
   6   3   6     3323.59     3223.09    101.31 o
   7   3   6     1045.26     1031.28     75.38 o
   8   3   6     3360.85     3380.83    131.59 o
   9   3   6       35.86       61.90     72.96 o
  10   3   6       56.57       74.65     74.07 o
  11   3   6      530.48      492.32     99.75 o
  12   3   6        6.51      -87.36     91.27 o
  13   3   6      142.72      251.96     94.79 o
  14   3   6      649.41      652.25    122.27 o
  15   3   6      152.71      193.11     92.31 o
  16   3   6      452.58      534.27    117.66 o
  17   3   6      202.27      193.35    157.95 o
  18   3   6      231.57      212.62    137.06 o
  19   3   6       18.49     -124.57    124.57 o
  20   3   6      267.66      374.40    160.51 o
 -23   4   6      106.55      342.26    290.56 o
 -22   4   6       17.63      175.78    247.65 o
 -21   4   6       81.66      211.26    176.58 o
 -20   4   6      187.91      309.20    257.47 o
 -19   4   6     1097.36      827.44    199.32 o
 -18   4   6      472.91      753.22    189.23 o
 -17   4   6     1064.01      706.67    184.84 o
 -16   4   6      246.71      570.68    171.58 o
 -15   4   6        6.24      197.24    107.07 o
 -14   4   6       13.11      181.92     95.78 o
 -13   4   6      146.62      136.30     94.48 o
 -12   4   6        1.02        4.27     81.80 o
 -11   4   6      288.15      292.55     91.49 o
 -10   4   6      360.77      362.31     80.66 o
  -9   4   6     8998.00     8729.39    204.62 o
  -8   4   6       52.78      141.41     53.04 o
  -7   4   6      660.07      591.29     65.42 o
  -6   4   6     2561.66     2597.95     97.74 o
  -5   4   6       26.62       40.18     43.39 o
  -4   4   6      752.33      874.34     66.49 o
  -3   4   6      201.42      231.72     49.78 o
  -2   4   6     1169.10     1193.39     70.64 o
  -1   4   6      321.57      310.03     50.56 o
   0   4   6     1341.55     1359.25    103.14 o
   1   4   6     9679.01    10114.62    244.67 o
   2   4   6      227.46      156.59     46.21 o
   3   4   6    13205.90    13669.90    329.91 o
   4   4   6      205.33      147.36     54.83 o
   5   4   6     7997.11     7461.80    761.82 o
   6   4   6       18.35       -7.94     98.89 o
   7   4   6     3332.62     3201.62    206.30 o
   8   4   6      163.93      179.70    110.19 o
   9   4   6      141.66      246.66    170.61 o
  10   4   6        0.79       22.71    113.40 o
  11   4   6      105.04      149.75    122.23 o
  12   4   6      298.66      244.70    141.17 o
  13   4   6      478.35      518.06    156.14 o
  14   4   6      486.16      354.04    153.50 o
  15   4   6       14.12      -35.12    391.64 o
  16   4   6        5.34        2.17    131.79 o
  17   4   6      519.66      994.96    187.87 o
  18   4   6       55.83       81.63    132.70 o
  19   4   6       19.33       23.53    276.08 o
 -22   5   6        0.45     -212.49    212.49 o
 -21   5   6        1.19      237.31    250.23 o
 -20   5   6      397.63      215.08    263.68 o
 -19   5   6       70.87      178.37    241.44 o
 -18   5   6       91.53      235.90    191.55 o
 -17   5   6      772.17      744.08    414.90 o
 -16   5   6      720.71      846.23    182.11 o
 -15   5   6     1090.74     1527.02    337.61 o
 -14   5   6      396.86      610.21    194.91 o
 -13   5   6      230.21       41.05    123.35 o
 -12   5   6        1.63        9.76    117.70 o
 -11   5   6      529.51      718.09    202.42 o
 -10   5   6     1046.01     1077.31    109.18 o
  -9   5   6       10.36       -6.73     69.73 o
  -8   5   6      786.99      900.31     81.95 o
  -7   5   6      325.40      390.87     67.42 o
  -6   5   6     1265.47     1417.27     87.79 o
  -5   5   6       20.25       -4.63     51.55 o
  -4   5   6      437.08      512.64     66.17 o
  -3   5   6     2381.74     2436.62    101.27 o
  -2   5   6     3209.02     3047.55    138.49 o
  -1   5   6     6641.80     6559.68    152.79 o
   0   5   6     4881.43     4980.17    132.73 o
   1   5   6     3652.70     3683.44    135.12 o
   2   5   6      834.61      732.01     92.69 o
   3   5   6      201.32      198.48     73.79 o
   4   5   6      203.79       78.92    191.04 o
   5   5   6      383.25      425.07    120.90 o
   6   5   6      576.45      421.83    126.89 o
   7   5   6      566.63      695.42    136.33 o
   8   5   6        2.58     -103.97    104.76 o
   9   5   6      296.52      284.20    130.63 o
  10   5   6     1358.10     1280.36    324.68 o
  11   5   6     1131.41     1162.05    184.19 o
  12   5   6      367.75      383.87    228.00 o
  13   5   6       36.10      160.74    133.25 o
  14   5   6        0.46     -116.82    116.82 o
  15   5   6       79.29       37.10    142.18 o
  16   5   6       10.22       64.42    129.96 o
  17   5   6      106.02      280.02    191.29 o
  18   5   6       69.44      150.43    198.79 o
 -20   6   6      131.92      264.10    172.53 o
 -19   6   6        2.55      232.07    223.61 o
 -18   6   6       53.48      607.49    286.94 o
 -17   6   6       21.18       83.24    231.10 o
 -16   6   6      304.34      557.86    262.12 o
 -15   6   6        6.88     -113.78    187.42 o
 -14   6   6     1425.09     1668.00    213.91 o
 -13   6   6      243.67      296.02    104.20 o
 -12   6   6      812.39      801.25    119.63 o
 -11   6   6        0.96      -71.79     71.79 o
 -10   6   6      525.88      560.01    100.59 o
  -9   6   6        2.89      148.07     92.98 o
  -8   6   6       27.61       86.39     74.20 o
  -7   6   6      464.75      385.06     87.02 o
  -6   6   6      843.52      963.95    103.03 o
  -5   6   6       23.16      -34.72     72.71 o
  -4   6   6        8.08        1.06     70.82 o
  -3   6   6       23.88       68.89     63.28 o
  -2   6   6     1412.54     1443.05    109.51 o
  -1   6   6       87.51      160.41     88.80 o
   0   6   6     3784.03     4142.94    265.87 o
   1   6   6       83.27      100.40     77.80 o
   2   6   6      364.15      333.55     87.31 o
   3   6   6      112.23      186.49    110.10 o
   4   6   6      936.90      916.32    109.94 o
   5   6   6        9.74       99.85     88.03 o
   6   6   6      469.67      741.31    149.50 o
   7   6   6     2123.44     2129.50    240.41 o
   8   6   6     1150.82     1340.02    183.08 o
   9   6   6     1188.12     1318.04    253.08 o
  10   6   6     1789.60     1411.03    191.39 o
  11   6   6       35.09      130.55    139.45 o
  12   6   6      107.05      178.01    144.95 o
  13   6   6       16.63      -84.22    132.61 o
  14   6   6      512.68      660.80    339.16 o
  15   6   6        1.15      143.81    146.70 o
  16   6   6        0.79      127.48    141.79 o
 -18   7   6       53.41      228.52    242.48 o
 -17   7   6      218.98      573.37    267.81 o
 -16   7   6       75.81      472.03    245.58 o
 -15   7   6       22.83      339.08    137.06 o
 -14   7   6       16.34      139.78    276.60 o
 -13   7   6      485.33      503.82    237.31 o
 -12   7   6       95.35      166.62    109.57 o
 -11   7   6      814.61      830.76    119.85 o
 -10   7   6       30.26       26.75     85.71 o
  -9   7   6       16.64       64.98     77.59 o
  -8   7   6      383.95      289.52     89.74 o
  -7   7   6     1623.18     1841.47    136.30 o
  -6   7   6      127.98       77.45     77.26 o
  -5   7   6     2024.72     1927.80    135.53 o
  -4   7   6       74.72      -40.77    114.90 o
  -3   7   6     2164.23     2320.01    214.15 o
  -2   7   6        2.03      114.49     96.77 o
  -1   7   6      341.22      209.62    103.81 o
   0   7   6        8.35       51.01     94.22 o
   1   7   6      218.22      321.02    101.13 o
   2   7   6      684.30      868.98    139.07 o
   3   7   6       69.50      257.15    103.07 o
   4   7   6      240.84      212.57    103.79 o
   5   7   6      313.29      289.27    115.16 o
   6   7   6       72.19      -22.81    107.99 o
   7   7   6     1278.53     1265.95    180.52 o
   8   7   6      231.32      483.30    143.79 o
   9   7   6       29.18      290.56    207.84 o
  10   7   6        3.17      -94.10    162.34 o
  11   7   6      220.95      246.00    145.73 o
  12   7   6        3.52      -98.44    145.80 o
  13   7   6      176.04       94.09    138.16 o
  14   7   6       42.73       31.91    137.62 o
 -14   8   6       34.77      238.86    203.70 o
 -13   8   6       81.43      328.23    229.04 o
 -12   8   6        3.67      134.26    113.74 o
 -11   8   6      591.49      535.00    319.49 o
 -10   8   6       47.56      -20.10    114.44 o
  -9   8   6      165.84      163.90    110.21 o
  -8   8   6       49.38       41.82    103.55 o
  -7   8   6       72.70       68.20    105.05 o
  -6   8   6      316.03       72.58    101.65 o
  -5   8   6      342.61      361.26    115.39 o
  -4   8   6       47.29       11.31     99.10 o
  -3   8   6      289.37      223.56    115.06 o
  -2   8   6      101.02      147.78    107.59 o
  -1   8   6        1.20      -87.65     87.65 o
   0   8   6       12.20       25.54    100.08 o
   1   8   6       10.35      -14.45     94.88 o
   2   8   6       59.63      129.02    100.61 o
   3   8   6      163.31      206.53    113.61 o
   4   8   6     1818.82     1871.37    223.32 o
   5   8   6      237.54      505.14    123.71 o
   6   8   6      202.81      314.88    136.75 o
   7   8   6      734.95      738.03    158.43 o
   8   8   6        7.72       28.24    110.96 o
   9   8   6      269.95      407.97    181.21 o
  10   8   6      257.95      398.30    128.07 o
  11   8   6      187.30      354.11    122.99 o
 -10   9   6      369.51      216.14    212.49 o
  -9   9   6        3.88     -131.09    131.09 o
  -8   9   6      798.27      653.68    232.91 o
  -7   9   6       42.51      -66.81    137.65 o
  -6   9   6       43.31      -40.08    143.62 o
  -5   9   6       86.52      177.54    150.40 o
  -4   9   6      399.80      343.22    123.81 o
  -3   9   6       21.59      -96.97    104.98 o
  -2   9   6      184.00      274.69    119.20 o
  -1   9   6      102.72      119.78    114.05 o
   0   9   6      146.78       17.83    108.02 o
   1   9   6       47.75     -121.06    142.56 o
   2   9   6       15.98       34.61    115.64 o
   3   9   6      217.73       40.32    109.48 o
   4   9   6      439.93      378.94    136.46 o
   5   9   6      101.07      -43.77    112.12 o
   6   9   6       84.80      239.44    135.63 o
 -25   0   7     1642.69     1903.12    423.43 o
 -23   0   7      166.19      114.78    271.95 o
 -21   0   7      834.34      858.24    305.04 o
 -19   0   7     1795.68     2344.13    354.15 o
 -17   0   7        0.97       50.67    214.56 o
 -15   0   7       32.44      106.85    116.08 o
 -13   0   7       83.87      128.57     92.90 o
 -11   0   7        2.18      -56.73     74.11 o
  -9   0   7      314.62      349.30     87.35 o
  -7   0   7      525.38      351.77    120.46 o
  -5   0   7      179.35      166.38     65.99 o
  -3   0   7        4.07      -15.43     53.90 o
  -1   0   7       47.16       65.75     52.01 o
   1   0   7     3601.18     3318.92    124.47 o
   3   0   7        0.52      -14.57     81.43 o
   5   0   7     5984.46     5693.12    249.72 o
   7   0   7      618.13      446.61     95.10 o
   9   0   7     4784.09     4900.03    210.75 o
  11   0   7        1.68      -14.32     98.94 o
  13   0   7      544.77      427.69    135.15 o
  15   0   7      149.81      491.09    144.56 o
  17   0   7       90.53      195.77    132.78 o
  19   0   7       51.22       98.75    182.51 o
  21   0   7      116.21      -54.80    161.31 o
 -25   1   7       27.47        7.99    183.78 o
 -24   1   7      241.11     -189.05    189.05 o
 -23   1   7      105.55       62.76    183.31 o
 -22   1   7     1455.26     1737.01    263.51 o
 -21   1   7       73.65      -10.07    184.77 o
 -20   1   7       46.56       -4.04    169.59 o
 -19   1   7     1424.22     1260.08    220.63 o
 -18   1   7     1380.63     1767.82    230.46 o
 -17   1   7       19.42     -117.86    135.20 o
 -16   1   7        0.68      -39.61     95.94 o
 -15   1   7        1.94       53.62    152.36 o
 -14   1   7       13.07        8.25     73.80 o
 -13   1   7       23.49      -64.17     64.17 o
 -12   1   7       31.40       26.46     60.66 o
 -11   1   7      988.50     1001.48     86.14 o
 -10   1   7      894.68      873.59     79.13 o
  -9   1   7      783.54      824.28     84.62 o
  -8   1   7       10.83      -26.06     47.24 o
  -7   1   7      689.55      755.06     66.10 o
  -6   1   7      783.23      800.45     56.93 o
  -5   1   7       51.29       56.18     38.96 o
  -4   1   7       61.58       72.03     36.06 o
  -3   1   7       85.36       67.55     32.85 o
  -2   1   7       32.28        0.62     36.64 o
  -1   1   7       72.85       79.23     36.81 o
   0   1   7      173.89      115.84     50.98 o
   1   1   7      371.60      367.48     40.75 o
   2   1   7     5030.64     5033.16    104.01 o
   3   1   7      674.35      674.32     52.66 o
   4   1   7       12.41       28.73     42.54 o
   5   1   7       22.62       29.80     44.91 o
   6   1   7      135.42       74.44     51.88 o
   7   1   7      859.36     1039.60     78.03 o
   8   1   7      263.76      212.66     63.28 o
   9   1   7       12.81       16.23     61.12 o
  10   1   7     1571.50     1560.12    156.71 o
  11   1   7        2.82       19.96     72.21 o
  12   1   7      115.20      237.05     83.18 o
  13   1   7      177.23      215.32     86.14 o
  14   1   7        6.53      -43.89     81.71 o
  15   1   7      583.10      898.95    168.69 o
  16   1   7      120.64      125.62    103.74 o
  17   1   7      504.31      454.51    114.72 o
  18   1   7      117.17      -45.30    108.33 o
  19   1   7      361.39      162.46    136.02 o
  20   1   7        0.69      146.32    113.60 o
  21   1   7      100.93      288.97    118.01 o
 -25   2   7       72.62     -187.14    187.14 o
 -24   2   7       88.91     -116.30    276.34 o
 -23   2   7       12.13       84.43    199.12 o
 -22   2   7      125.98      -48.33    279.19 o
 -21   2   7     1208.81     1324.80    225.78 o
 -20   2   7      822.59      915.31    212.61 o
 -19   2   7       67.13       46.01    159.13 o
 -18   2   7      121.38      283.80    169.35 o
 -17   2   7      937.60      934.46    177.74 o
 -16   2   7       62.30       -0.33     96.26 o
 -15   2   7        0.58       12.52     95.75 o
 -14   2   7       52.96       74.02     89.82 o
 -13   2   7     3139.10     3377.09    166.75 o
 -12   2   7        3.18       85.49     77.68 o
 -11   2   7     1585.96     1797.91    120.12 o
 -10   2   7       13.47       28.47     56.82 o
  -9   2   7     1325.93     1201.90     83.15 o
  -8   2   7        3.48       14.57     45.85 o
  -7   2   7     1534.56     1564.81     74.72 o
  -6   2   7       61.28       37.05     43.67 o
  -5   2   7      903.77      922.07     48.99 o
  -4   2   7      112.72      135.26     35.79 o
  -3   2   7      509.25      458.66     40.89 o
  -2   2   7       44.57       80.71     35.00 o
  -1   2   7     3186.85     3149.09     83.19 o
   0   2   7     1307.04     1343.03     80.02 o
   1   2   7     2744.57     2693.76    104.76 o
   2   2   7     7747.94     7632.13    170.96 o
   3   2   7     2196.04     2322.87    102.93 o
   4   2   7     2239.70     2200.30     76.86 o
   5   2   7     1569.72     1583.81    104.68 o
   6   2   7      678.48      703.78     65.40 o
   7   2   7      267.64      251.50     59.92 o
   8   2   7       75.43       70.21     59.08 o
   9   2   7      431.42      434.59     75.41 o
  10   2   7      830.53      855.05     99.45 o
  11   2   7      443.25      351.25     84.48 o
  12   2   7      854.07      838.61    117.01 o
  13   2   7      157.52       21.97     88.28 o
  14   2   7       25.07      -82.38     86.90 o
  15   2   7       96.77       96.20     97.77 o
  16   2   7      127.50      159.38    100.37 o
  17   2   7       28.62        7.47    104.69 o
  18   2   7       73.29      122.58    107.10 o
  19   2   7      348.89      324.37    129.03 o
  20   2   7        0.98       81.64    141.83 o
 -24   3   7        4.40       23.97    199.23 o
 -23   3   7      125.51       50.47    188.62 o
 -22   3   7       59.93       90.56    173.52 o
 -21   3   7      554.97      238.45    205.25 o
 -20   3   7       31.32      -73.62    144.04 o
 -19   3   7      636.35      360.59    308.66 o
 -18   3   7      396.42       12.11    148.90 o
 -17   3   7       56.94      116.99    106.09 o
 -16   3   7      611.30      538.54    120.71 o
 -15   3   7     1115.62     1219.94    136.47 o
 -14   3   7        1.78      108.92     96.81 o
 -13   3   7     1218.40     1358.51    130.58 o
 -12   3   7        0.64      -26.93     98.82 o
 -11   3   7      127.82      168.28     85.07 o
 -10   3   7      746.79      706.69     97.69 o
  -9   3   7     1055.90     1035.01     84.16 o
  -8   3   7       51.26      -16.88     62.80 o
  -7   3   7      229.67      251.22     44.52 o
  -6   3   7       29.09       37.88     36.89 o
  -5   3   7      749.72      780.02     52.81 o
  -4   3   7       14.71       21.82     34.88 o
  -3   3   7     1733.15     1681.92     62.74 o
  -2   3   7      459.52      417.82     41.10 o
  -1   3   7      642.76      591.27     42.54 o
   0   3   7      418.64      345.30     45.85 o
   1   3   7       38.97       65.61     47.31 o
   2   3   7     1216.88     1350.57     81.14 o
   3   3   7      720.34      843.09     75.22 o
   4   3   7       18.74        0.70     68.08 o
   5   3   7     1209.67     1098.88     62.57 o
   6   3   7       78.56       93.03     49.26 o
   7   3   7      317.46      390.99    107.21 o
   8   3   7       75.54       -6.61     72.17 o
   9   3   7      134.16      121.38     78.88 o
  10   3   7        4.57        7.57     74.12 o
  11   3   7       77.71       16.97     78.32 o
  12   3   7      201.24      194.09    128.86 o
  13   3   7     2284.83     2039.14    168.06 o
  14   3   7      155.13      153.27    121.31 o
  15   3   7       82.46       22.72     97.24 o
  16   3   7       85.70       61.00    133.02 o
  17   3   7      141.59      -10.75    129.32 o
  18   3   7      205.94      126.55    150.97 o
  19   3   7        1.33      252.41    145.34 o
  20   3   7      120.47      413.29    302.45 o
 -23   4   7        4.72      192.47    184.57 o
 -22   4   7       68.36     -158.90    158.90 o
 -21   4   7       57.55      153.79    170.18 o
 -20   4   7      346.15      443.61    183.41 o
 -19   4   7      733.45      605.69    190.41 o
 -18   4   7     1252.61     1239.00    209.36 o
 -17   4   7     1153.15     1182.66    148.63 o
 -16   4   7       86.79       -9.40    101.91 o
 -15   4   7      180.53      321.93    116.61 o
 -14   4   7      916.66      860.01    153.96 o
 -13   4   7      111.03       48.15     94.44 o
 -12   4   7       96.55       11.88     89.18 o
 -11   4   7      509.01      605.93    121.25 o
 -10   4   7     1041.59     1088.72    103.30 o
  -9   4   7        0.99       21.03     67.44 o
  -8   4   7     1194.76     1218.75     97.37 o
  -7   4   7      108.18       59.43     50.02 o
  -6   4   7      286.98      337.19     63.38 o
  -5   4   7       57.08       77.91     45.49 o
  -4   4   7     1088.45     1171.03     73.25 o
  -3   4   7      857.48      854.89     52.34 o
  -2   4   7      143.19      132.02     35.07 o
  -1   4   7     2116.20     2004.38     64.72 o
   0   4   7     2125.83     2070.33     84.81 o
   1   4   7      232.01      317.17     46.23 o
   2   4   7       54.70       -3.25     39.81 o
   3   4   7      453.97      414.68    104.36 o
   4   4   7      441.02      342.47    105.54 o
   5   4   7      895.95      885.95    134.78 o
   6   4   7       16.26      -55.44     95.65 o
   7   4   7        0.02      -34.23    101.51 o
   8   4   7        1.49       -7.06    107.53 o
   9   4   7      254.34      260.06    123.35 o
  10   4   7       17.21      -98.27     98.27 o
  11   4   7       14.93      200.39    130.70 o
  12   4   7        2.93        9.25    128.56 o
  13   4   7        5.31      -65.39    118.26 o
  14   4   7       69.81      107.02    142.58 o
  15   4   7      165.49      223.57    141.41 o
  16   4   7        9.95       12.38    127.40 o
  17   4   7      135.72      119.13    172.68 o
  18   4   7        2.32       43.93    143.40 o
  19   4   7      105.42      139.82    244.55 o
 -22   5   7        3.06      734.67    285.39 o
 -21   5   7      158.90      311.24    248.17 o
 -20   5   7       25.40       77.55    218.70 o
 -19   5   7        6.63       65.50    232.91 o
 -18   5   7      474.19      411.53    179.24 o
 -17   5   7       43.41      225.67    152.69 o
 -16   5   7       17.57       82.50    143.25 o
 -15   5   7      485.66      740.36    255.92 o
 -14   5   7      350.67      475.72    369.66 o
 -13   5   7       20.84      -44.11    126.49 o
 -12   5   7     1337.78     1367.09    183.60 o
 -11   5   7      174.12      243.54     80.24 o
 -10   5   7      198.13       22.04     65.95 o
  -9   5   7      240.14      270.01     68.84 o
  -8   5   7        0.80      -47.68     58.63 o
  -7   5   7      764.46      713.43     75.60 o
  -6   5   7       65.55       88.33     60.28 o
  -5   5   7       88.65      131.98     59.71 o
  -4   5   7      197.61      204.53     61.46 o
  -3   5   7      404.22      499.18     66.61 o
  -2   5   7      830.68      908.10     75.88 o
  -1   5   7      736.39      823.75     82.68 o
   0   5   7       13.69       -7.94     51.25 o
   1   5   7      419.65      376.38     81.44 o
   2   5   7      771.98      887.98    148.73 o
   3   5   7      157.94      225.38     79.04 o
   4   5   7       13.44        1.46    101.80 o
   5   5   7      133.98       93.62    172.16 o
   6   5   7      122.06      205.75    172.94 o
   7   5   7       52.06       -4.84    108.88 o
   8   5   7       18.26       69.73    118.44 o
   9   5   7       85.54       75.66    115.93 o
  10   5   7      903.41      771.73    158.93 o
  11   5   7       40.05      258.26    207.32 o
  12   5   7        3.32      241.34    137.35 o
  13   5   7      240.28       96.83    129.17 o
  14   5   7      215.48      156.22    136.15 o
  15   5   7        1.94     -158.26    195.95 o
  16   5   7      138.02       81.82    200.60 o
  17   5   7       48.99      112.21    139.27 o
  18   5   7        2.82       56.35    344.33 o
 -20   6   7       85.13      489.09    294.70 o
 -19   6   7      180.98      230.59    252.82 o
 -18   6   7       60.52        8.79    245.06 o
 -17   6   7      205.04       87.37    230.07 o
 -16   6   7      107.65      347.95    255.92 o
 -15   6   7      995.31     1009.62    191.30 o
 -14   6   7      311.75      280.16    115.51 o
 -13   6   7       32.14       94.12    165.86 o
 -12   6   7      101.03      -69.90    105.74 o
 -11   6   7      118.99      223.72    113.73 o
 -10   6   7       25.40       97.94     80.19 o
  -9   6   7       11.51      -49.61     73.79 o
  -8   6   7      322.66      250.08     84.23 o
  -7   6   7      118.61      114.20     72.51 o
  -6   6   7        5.15      -64.74     64.74 o
  -5   6   7      672.47      672.56     91.14 o
  -4   6   7       78.56       25.23     61.36 o
  -3   6   7      720.65      841.94     95.22 o
  -2   6   7       88.75      126.69     85.71 o
  -1   6   7        7.15       76.25     89.23 o
   0   6   7      191.80      222.30     80.60 o
   1   6   7        1.77       -8.26     70.96 o
   2   6   7      818.82      873.08    128.53 o
   3   6   7       57.20       84.85     76.42 o
   4   6   7       66.77      -62.77     91.47 o
   5   6   7       45.75      -31.56     77.01 o
   6   6   7      320.33      478.03    144.88 o
   7   6   7      111.81      -21.81    117.35 o
   8   6   7       64.06       13.01    116.44 o
   9   6   7      341.76      251.72    133.80 o
  10   6   7       34.83      -93.17    237.83 o
  11   6   7       19.68      209.53    137.79 o
  12   6   7        0.36       10.85    119.62 o
  13   6   7        8.28     -142.46    252.30 o
  14   6   7       36.94      322.72    144.20 o
  15   6   7        5.07     -240.91    282.81 o
  16   6   7        7.53       -1.73    141.20 o
 -18   7   7       12.42      -92.55    222.31 o
 -17   7   7       37.82      341.23    265.74 o
 -16   7   7       70.43      361.39    249.20 o
 -15   7   7      170.25      423.43    255.40 o
 -14   7   7      255.34      164.29    209.13 o
 -13   7   7       61.90      181.19    103.77 o
 -12   7   7      130.96       83.40     87.65 o
 -11   7   7       28.94       70.19     83.11 o
 -10   7   7       23.52      -33.89     79.30 o
  -9   7   7      294.87      255.19     89.27 o
  -8   7   7      168.69      243.33     89.54 o
  -7   7   7      177.22      184.94     83.58 o
  -6   7   7        0.38      -29.93     90.90 o
  -5   7   7      257.63      146.20     99.70 o
  -4   7   7        1.11       60.82     94.24 o
  -3   7   7       55.38      -60.40     87.94 o
  -2   7   7       23.91      -19.76     87.59 o
  -1   7   7      208.81      230.00    103.73 o
   0   7   7      157.36       16.02     95.80 o
   1   7   7       95.72      142.39    103.53 o
   2   7   7        4.42       54.46     90.86 o
   3   7   7        6.38      118.83    105.15 o
   4   7   7        0.39      -18.94     82.88 o
   5   7   7      136.87      290.04    130.51 o
   6   7   7       26.01      -23.44    102.37 o
   7   7   7       45.46       96.78    108.31 o
   8   7   7       50.94      307.90    123.32 o
   9   7   7       37.85      191.29    191.81 o
  10   7   7       12.17     -127.49    127.49 o
  11   7   7      158.11      141.29    308.40 o
  12   7   7        0.64       -6.45    128.85 o
  13   7   7        1.58      132.25    136.75 o
 -15   8   7       14.36      404.30    262.12 o
 -14   8   7        4.35      206.80    218.70 o
 -13   8   7       13.20      462.21    213.53 o
 -12   8   7      167.73      131.31    122.49 o
 -11   8   7      430.30      325.87    213.34 o
 -10   8   7       44.07       24.82    150.71 o
  -9   8   7       17.65       46.70    102.00 o
  -8   8   7       30.45        5.81    100.13 o
  -7   8   7       67.84        9.14    142.86 o
  -6   8   7        4.19      -50.74     98.11 o
  -5   8   7       15.89      -17.54     99.07 o
  -4   8   7       54.61       42.25     96.98 o
  -3   8   7       19.41      -84.85     84.85 o
  -2   8   7      251.05      190.65    188.98 o
  -1   8   7      106.91       31.08     99.40 o
   0   8   7      143.68      132.32    109.30 o
   1   8   7       72.20       95.18    104.36 o
   2   8   7      267.84      149.26    105.20 o
   3   8   7      381.44      250.99    117.85 o
   4   8   7        9.83      -70.75     90.87 o
   5   8   7       10.79      -45.39    105.09 o
   6   8   7      145.10      240.77    162.60 o
   7   8   7      334.07      477.74    143.81 o
   8   8   7        3.69      249.79    115.53 o
   9   8   7      111.22       92.78    111.46 o
  10   8   7       47.84      275.44    121.56 o
  -9   9   7       83.95      -40.00    268.85 o
  -8   9   7        3.43     -177.38    228.26 o
  -7   9   7       47.99      189.65    157.95 o
  -6   9   7        6.97     -134.48    134.48 o
  -5   9   7        2.56        7.06    105.64 o
  -4   9   7       39.23       19.15    105.88 o
  -3   9   7       13.76       69.11    128.60 o
  -2   9   7       34.82     -122.22    188.32 o
  -1   9   7       44.33      -95.83     99.29 o
   0   9   7       17.11      -90.21    127.04 o
   1   9   7        9.99     -101.75    101.75 o
   2   9   7        2.90       57.43    130.52 o
   3   9   7        5.20      -89.93     89.93 o
   4   9   7       46.74      -95.38     95.38 o
   5   9   7        8.19      -30.66    133.39 o
 -24   0   8     2399.18     3086.56    446.18 o
 -22   0   8     3707.03     2993.50    411.54 o
 -20   0   8     1921.25     2161.62    368.11 o
 -18   0   8     2351.80     3031.75    383.11 o
 -16   0   8     2477.81     2429.82    203.12 o
 -14   0   8     1129.58      983.36    148.07 o
 -12   0   8       10.11      -72.90     74.51 o
 -10   0   8    34858.93    35268.20    693.83 o
  -8   0   8     3291.95     3480.18    161.09 o
  -6   0   8       15.42       41.37     74.57 o
  -4   0   8    10488.17    10021.66    367.34 o
  -2   0   8    14217.91    14460.38    285.74 o
   0   0   8    10206.86    10542.76    232.37 o
   2   0   8       55.91      139.55     62.35 o
   4   0   8     1189.04     1182.36     96.79 o
   6   0   8    12422.63    14157.40    327.65 o
   8   0   8      888.03      698.47    113.32 o
  10   0   8     6827.61     6715.95    266.13 o
  12   0   8      487.75      475.53    143.99 o
  14   0   8     2129.25     1984.97    326.23 o
  16   0   8      641.54      473.47    147.94 o
  18   0   8        5.52     -146.31    146.31 o
  20   0   8       38.12      175.78    186.64 o
 -25   1   8       93.53       28.41    193.52 o
 -24   1   8      305.12     -183.19    183.19 o
 -23   1   8      222.28       56.42    185.70 o
 -22   1   8      203.12      -92.17    188.71 o
 -21   1   8      110.90      -48.90    263.93 o
 -20   1   8      186.24       96.36    214.82 o
 -19   1   8       34.99     -101.99    150.79 o
 -18   1   8      478.36      232.94    169.06 o
 -17   1   8     4352.02     4334.62    217.94 o
 -16   1   8       14.66      -37.19     96.62 o
 -15   1   8      496.40      649.47    100.11 o
 -14   1   8      154.90      100.37     78.27 o
 -13   1   8     3478.61     3591.50    144.04 o
 -12   1   8       97.29      -58.38     62.63 o
 -11   1   8      616.12      758.00     80.56 o
 -10   1   8      440.85      462.75     70.89 o
  -9   1   8      548.28      569.82     70.45 o
  -8   1   8      267.41      234.63     63.91 o
  -7   1   8       29.12       -8.50     51.49 o
  -6   1   8     6153.02     5759.53    116.67 o
  -5   1   8      793.45      790.64     53.57 o
  -4   1   8      217.05      199.32     39.49 o
  -3   1   8     2830.10     2546.58     73.45 o
  -2   1   8      815.68      856.15     57.63 o
  -1   1   8     3894.46     4080.31     95.49 o
   0   1   8      162.48      178.41     38.03 o
   1   1   8      488.24      478.66     46.32 o
   2   1   8     4940.79     5007.86    107.89 o
   3   1   8      674.22      767.32     56.00 o
   4   1   8       29.00        3.32     41.61 o
   5   1   8      120.71       85.42     48.50 o
   6   1   8     4196.71     4562.88    127.22 o
   7   1   8     1532.91     1594.69     89.94 o
   8   1   8       56.45       42.13     68.95 o
   9   1   8       16.65      -18.47     65.23 o
  10   1   8      772.95      797.85     92.00 o
  11   1   8      783.11      770.05     96.49 o
  12   1   8      264.00      164.25     81.04 o
  13   1   8      513.68      541.53     99.07 o
  14   1   8       81.20      100.36    100.46 o
  15   1   8      154.54      265.21    109.83 o
  16   1   8      187.02      182.79    111.26 o
  17   1   8      246.02      282.65    120.19 o
  18   1   8       62.10        4.81    106.29 o
  19   1   8      115.88      315.64    123.69 o
  20   1   8        0.55      -39.70    123.89 o
 -25   2   8      173.72      108.82    215.91 o
 -24   2   8      313.18      519.22    424.72 o
 -23   2   8      865.43     1163.89    383.88 o
 -22   2   8       27.53      -64.72    172.90 o
 -21   2   8     2028.22     2012.69    258.92 o
 -20   2   8      781.25      776.47    211.48 o
 -19   2   8       37.07       19.04    271.95 o
 -18   2   8      639.78      558.12    137.64 o
 -17   2   8      396.14      305.47    115.63 o
 -16   2   8       46.39       59.13     97.69 o
 -15   2   8       13.87      -22.73     92.14 o
 -14   2   8      951.52      951.70    130.36 o
 -13   2   8     4653.31     4378.64    165.29 o
 -12   2   8      763.70      824.36     91.26 o
 -11   2   8     1592.90     1605.75    101.45 o
 -10   2   8        3.18       -0.65     56.83 o
  -9   2   8     1456.67     1338.61     98.45 o
  -8   2   8      127.01      117.41     50.76 o
  -7   2   8    10106.51     9942.38    167.08 o
  -6   2   8    20259.63    20122.20    237.69 o
  -5   2   8     2535.95     2639.00     72.33 o
  -4   2   8     1562.75     1514.30     57.58 o
  -3   2   8       24.93       12.42     33.85 o
  -2   2   8     7379.11     7131.33    119.95 o
  -1   2   8     2387.33     2198.20    126.04 o
   0   2   8     2975.39     3006.03    112.93 o
   1   2   8     8442.04     7821.85    173.17 o
   2   2   8      469.59      554.24     69.06 o
   3   2   8     1124.47      883.88     82.21 o
   4   2   8     1700.80     1723.64     68.84 o
   5   2   8      795.21      739.02     59.51 o
   6   2   8      918.35      954.21     69.33 o
   7   2   8     2053.04     2116.36    114.25 o
   8   2   8     3090.73     2948.65    117.97 o
   9   2   8     1027.84     1174.83     94.53 o
  10   2   8        0.84       -9.74     77.03 o
  11   2   8      481.18      584.96    106.20 o
  12   2   8      251.28      351.22    106.47 o
  13   2   8      862.06      980.27    129.04 o
  14   2   8       26.41      -32.71     87.50 o
  15   2   8       25.36       48.15     95.50 o
  16   2   8        0.64      -72.80     99.02 o
  17   2   8      796.93     1191.35    153.98 o
  18   2   8       69.33      -32.69    103.05 o
  19   2   8      695.66      819.82    148.10 o
  20   2   8      128.67      292.41    243.06 o
 -24   3   8      167.01       51.32    189.43 o
 -23   3   8       11.18      -44.36    185.61 o
 -22   3   8      172.00      277.78    191.50 o
 -21   3   8       49.28      -60.16    166.28 o
 -20   3   8     2170.80     2473.86    400.94 o
 -19   3   8        0.81       97.38    164.70 o
 -18   3   8      288.92      387.63    124.82 o
 -17   3   8      352.52      264.62    115.60 o
 -16   3   8      207.37      221.36    109.49 o
 -15   3   8      137.67      188.74    101.97 o
 -14   3   8      574.09      598.19    120.61 o
 -13   3   8     1523.03     1373.00    167.02 o
 -12   3   8      927.85     1038.12    119.29 o
 -11   3   8      984.63     1202.60    108.06 o
 -10   3   8     6246.72     5882.15    152.17 o
  -9   3   8       63.06       65.84     65.59 o
  -8   3   8     1730.19     1793.35     97.73 o
  -7   3   8       15.65       40.33     39.40 o
  -6   3   8     3659.52     3466.09     92.32 o
  -5   3   8       47.04      119.68     40.53 o
  -4   3   8     1111.68     1086.92     55.93 o
  -3   3   8      316.13      317.80     41.17 o
  -2   3   8      110.03      122.03     36.44 o
  -1   3   8       27.97       35.57     32.63 o
   0   3   8     3926.63     4120.89     89.49 o
   1   3   8     2396.86     2454.84    104.60 o
   2   3   8       54.79       69.67     56.28 o
   3   3   8     5439.66     6099.64    163.77 o
   4   3   8     6919.97     6772.04    176.47 o
   5   3   8        2.04      -57.61     57.61 o
   6   3   8     4411.57     4505.15    165.14 o
   7   3   8       73.08       44.24     76.09 o
   8   3   8     1529.95     1409.63    115.78 o
   9   3   8      116.02      162.52     83.48 o
  10   3   8        2.83      -74.81     74.81 o
  11   3   8       13.08      -41.44     75.26 o
  12   3   8      108.59       45.27     89.31 o
  13   3   8       23.94      146.45     96.53 o
  14   3   8     1020.89     1303.80    143.85 o
  15   3   8       17.65      -21.48    121.38 o
  16   3   8      353.12      188.79    144.90 o
  17   3   8       29.95       80.98    131.49 o
  18   3   8      131.51      145.62    131.55 o
  19   3   8        0.62      558.10    164.76 o
 -23   4   8      106.56      219.02    317.19 o
 -22   4   8        0.26     -107.59    146.99 o
 -21   4   8       56.00      113.99    176.75 o
 -20   4   8       73.54        1.69    166.69 o
 -19   4   8      386.77      508.46    177.05 o
 -18   4   8      331.68      250.37    117.18 o
 -17   4   8      375.01      389.21    123.36 o
 -16   4   8      615.01      712.73    132.00 o
 -15   4   8      219.35      137.14    104.73 o
 -14   4   8       92.16      110.61    146.97 o
 -13   4   8       15.13       53.59     95.84 o
 -12   4   8       93.03      106.19     90.73 o
 -11   4   8     1155.40     1090.84    119.85 o
 -10   4   8       32.67       -4.56     71.34 o
  -9   4   8     1716.30     1896.17    118.26 o
  -8   4   8        9.96      -29.58     47.71 o
  -7   4   8      765.16      848.28     62.39 o
  -6   4   8       11.67       51.75     42.95 o
  -5   4   8     2229.39     2323.65     81.67 o
  -4   4   8     2525.98     2611.50     83.37 o
  -3   4   8     3520.69     3595.31    111.29 o
  -2   4   8      343.39      376.47     42.77 o
  -1   4   8      263.64      233.02     38.83 o
   0   4   8      690.10      665.96     43.35 o
   1   4   8     9870.23    10061.78    149.39 o
   2   4   8      139.93      267.58     99.56 o
   3   4   8     5463.73     5201.67    236.02 o
   4   4   8       77.60       71.86     99.44 o
   5   4   8     2539.86     2139.91    177.52 o
   6   4   8      424.98      544.94    325.72 o
   7   4   8       14.59       93.65    109.10 o
   8   4   8      544.53      513.01    203.44 o
   9   4   8       95.90      235.09    125.94 o
  10   4   8      330.48      456.43    150.78 o
  11   4   8      175.11      110.57    126.61 o
  12   4   8      393.19      220.03    133.82 o
  13   4   8      110.17      103.85    152.78 o
  14   4   8       31.31     -151.74    151.74 o
  15   4   8       43.54      139.38    143.36 o
  16   4   8      233.80      217.50    191.29 o
  17   4   8       67.90       87.35    161.31 o
  18   4   8        0.23       46.99    141.29 o
 -22   5   8       15.54     -102.89    231.10 o
 -21   5   8        9.51      186.32    172.78 o
 -20   5   8       95.49      -15.22    158.17 o
 -19   5   8        8.07      272.76    206.55 o
 -18   5   8      106.00      180.94    236.27 o
 -17   5   8     1255.28     1446.71    216.56 o
 -16   5   8      399.60      506.35    159.13 o
 -15   5   8     1202.95      847.04    181.08 o
 -14   5   8      658.71      606.50    162.95 o
 -13   5   8     1003.77     1104.67    177.48 o
 -12   5   8       30.05       34.20     73.46 o
 -11   5   8      146.33      157.97     80.58 o
 -10   5   8      894.20      878.56     89.13 o
  -9   5   8      460.93      506.56     79.30 o
  -8   5   8      791.00      914.62     85.30 o
  -7   5   8      331.67      368.46     76.97 o
  -6   5   8     2543.13     2670.57    112.20 o
  -5   5   8      238.44      198.29     61.89 o
  -4   5   8      166.73      202.14     60.22 o
  -3   5   8       89.71       44.86     55.62 o
  -2   5   8     1073.66     1212.04     83.31 o
  -1   5   8      967.80      966.69     97.90 o
   0   5   8     5068.96     5172.07    172.46 o
   1   5   8      448.88      497.26     88.71 o
   2   5   8      295.94      275.79     78.48 o
   3   5   8       94.77       72.83    105.62 o
   4   5   8     1254.12     1101.61    151.58 o
   5   5   8      172.92       10.33    180.44 o
   6   5   8      173.66       11.10    114.22 o
   7   5   8      602.26      506.38    202.15 o
   8   5   8        5.03      137.33    119.46 o
   9   5   8      367.46      181.83    132.24 o
  10   5   8      943.58     1109.12    174.85 o
  11   5   8     1299.43     1518.00    207.26 o
  12   5   8      236.94       67.09    128.66 o
  13   5   8       93.25      137.03    133.90 o
  14   5   8       13.70      -89.69    121.86 o
  15   5   8       56.34      -46.03    121.49 o
  16   5   8       29.21      150.11    137.70 o
  17   5   8      159.18      205.46    153.65 o
 -20   6   8       84.69      526.83    285.39 o
 -19   6   8        8.58      237.31    254.89 o
 -18   6   8       55.79      264.19    234.72 o
 -17   6   8        2.86      488.99    541.57 o
 -16   6   8      295.99      450.98    175.40 o
 -15   6   8       19.61      -78.17    134.65 o
 -14   6   8       94.93      115.11     95.63 o
 -13   6   8        1.07      188.66     88.72 o
 -12   6   8      615.95      679.05    110.37 o
 -11   6   8      212.87      154.95     83.14 o
 -10   6   8        4.12       30.10     75.87 o
  -9   6   8       80.66       75.46     76.75 o
  -8   6   8     1469.21     1460.92    120.00 o
  -7   6   8       24.59       16.08     69.37 o
  -6   6   8      125.78       88.72     74.24 o
  -5   6   8       75.49      129.51     71.19 o
  -4   6   8      479.48      473.83    105.64 o
  -3   6   8      290.39      390.98    110.38 o
  -2   6   8     3340.58     3190.38    183.11 o
  -1   6   8      194.04      145.08     79.16 o
   0   6   8     2146.33     2021.58    135.74 o
   1   6   8      179.97      189.60     85.47 o
   2   6   8      854.04      824.30    148.73 o
   3   6   8      365.70      319.69     92.72 o
   4   6   8       15.26       43.07     84.73 o
   5   6   8      119.17      114.50    145.28 o
   6   6   8        5.39     -112.18    112.18 o
   7   6   8        2.61      -50.65    146.57 o
   8   6   8      560.77      459.47    146.41 o
   9   6   8      108.03       10.20    160.79 o
  10   6   8      721.82      862.62    172.92 o
  11   6   8        9.29       57.34    121.91 o
  12   6   8      220.96      197.27    138.73 o
  13   6   8        0.57      -59.11    122.59 o
  14   6   8      192.42      499.60    177.08 o
  15   6   8      107.29      133.85    148.12 o
 -18   7   8        0.24      199.57    231.10 o
 -17   7   8      112.15       69.80    219.21 o
 -16   7   8       28.48      218.18    246.10 o
 -15   7   8       12.97      221.80    244.03 o
 -14   7   8       86.49      -76.03    124.64 o
 -13   7   8      409.06      474.76    138.32 o
 -12   7   8      368.31      394.20    124.03 o
 -11   7   8      218.02      168.59     93.95 o
 -10   7   8       14.93       52.13     84.91 o
  -9   7   8      484.24      563.39     99.80 o
  -8   7   8        0.77       76.81     78.14 o
  -7   7   8      190.58      283.17    101.74 o
  -6   7   8       20.51      -56.23     90.85 o
  -5   7   8     1997.40     1633.02    248.42 o
  -4   7   8       64.86      125.78     96.37 o
  -3   7   8     2655.76     2480.79    185.65 o
  -2   7   8       31.58       54.90     94.07 o
  -1   7   8      309.88      399.76    117.79 o
   0   7   8        2.50       41.95    156.33 o
   1   7   8      672.06      873.61    140.01 o
   2   7   8      895.96      685.62    131.37 o
   3   7   8      740.57      564.04    129.76 o
   4   7   8      460.70      508.26    142.42 o
   5   7   8      143.32      126.53    107.24 o
   6   7   8       43.15       55.35     95.22 o
   7   7   8     1537.74     1824.76    213.04 o
   8   7   8        2.67      366.25    282.29 o
   9   7   8      162.55      307.59    185.35 o
  10   7   8       33.28        4.59    161.31 o
  11   7   8        9.97       22.01    323.13 o
  12   7   8        1.98      108.11    148.12 o
  13   7   8      162.30      141.09    144.50 o
 -14   8   8       63.97      342.26    237.31 o
 -13   8   8       79.44      136.13    173.49 o
 -12   8   8       21.68      152.59    184.57 o
 -11   8   8      263.33     -214.56    214.56 o
 -10   8   8       99.87      -29.41    104.48 o
  -9   8   8      523.82      355.75    122.31 o
  -8   8   8      109.89      174.59    110.72 o
  -7   8   8        1.16      -86.09     97.11 o
  -6   8   8       78.41      -79.95    134.61 o
  -5   8   8      654.59      722.62    142.69 o
  -4   8   8      611.98      579.24    192.22 o
  -3   8   8       19.18       -7.30     93.75 o
  -2   8   8       86.28      142.03    108.08 o
  -1   8   8      106.72      281.20    123.21 o
   0   8   8       45.54      -43.25    103.52 o
   1   8   8        7.27      -95.88     95.88 o
   2   8   8        9.45       58.20    107.38 o
   3   8   8       30.19       87.60    103.91 o
   4   8   8      416.94      551.68    151.11 o
   5   8   8      128.00      291.91    127.73 o
   6   8   8      319.29      399.35    128.82 o
   7   8   8      189.01       23.45    104.84 o
   8   8   8       39.21      151.59    110.07 o
   9   8   8      100.92      283.19    105.01 o
  10   8   8       20.63      195.79    161.82 o
  -9   9   8        2.33     -205.25    205.25 o
  -8   9   8      686.86      894.84    210.55 o
  -7   9   8        0.51     -125.32    141.63 o
  -6   9   8      575.56      191.75    127.51 o
  -5   9   8        0.23     -103.16    103.16 o
  -4   9   8        0.74     -102.68    102.68 o
  -3   9   8       47.43       -3.57    104.93 o
  -2   9   8      618.06      530.65    296.29 o
  -1   9   8       78.46       51.76    131.11 o
   0   9   8      415.85      178.17    127.86 o
   1   9   8       24.62       33.75    136.94 o
   2   9   8      186.79      403.49    137.88 o
   3   9   8       47.82      -88.67    106.00 o
   4   9   8      288.87      467.44    147.39 o
   5   9   8       12.00       92.03    190.26 o
 -25   0   9      559.78      533.56    297.28 o
 -23   0   9     3020.10     2793.93    423.95 o
 -21   0   9      733.85      373.28    284.36 o
 -19   0   9      492.17      352.60    271.95 o
 -17   0   9      230.59      288.67    129.49 o
 -15   0   9     2423.59     2473.74    388.02 o
 -13   0   9      891.54      938.62    189.48 o
 -11   0   9       82.98      156.89     89.72 o
  -9   0   9     1704.73     1619.01    128.68 o
  -7   0   9      362.36      362.42    129.25 o
  -5   0   9      295.91      196.58     73.66 o
  -3   0   9      859.12      787.45     85.51 o
  -1   0   9     1880.55     1781.43    105.71 o
   1   0   9        8.29       77.19    106.25 o
   3   0   9      243.28      149.86     65.13 o
   5   0   9     1766.18     1644.17    119.21 o
   7   0   9     3531.84     3765.88    183.19 o
   9   0   9      322.10      270.18    109.37 o
  11   0   9        3.87     -100.05    111.42 o
  13   0   9      153.10      195.51    145.80 o
  15   0   9       50.27      -22.90    123.11 o
  17   0   9        0.35      -33.09    168.03 o
  19   0   9      582.69      965.26    256.95 o
 -25   1   9      846.91      439.47    232.93 o
 -24   1   9      129.28     -160.55    160.55 o
 -23   1   9        2.24      293.55    206.37 o
 -22   1   9     1418.06     1257.62    242.91 o
 -21   1   9     1237.87     1471.79    705.72 o
 -20   1   9        5.51      -90.86    295.99 o
 -19   1   9      506.60      692.88    146.09 o
 -18   1   9      274.34      420.34    124.06 o
 -17   1   9      671.54      770.71    112.38 o
 -16   1   9      246.71      152.25     94.03 o
 -15   1   9        3.93       32.01     77.73 o
 -14   1   9      262.44      314.04     86.99 o
 -13   1   9      401.43      362.64     80.42 o
 -12   1   9     1972.94     1961.39    110.64 o
 -11   1   9       27.62      -57.12     57.12 o
 -10   1   9      876.03      784.24     78.98 o
  -9   1   9     3137.77     3137.97    119.88 o
  -8   1   9      181.93      226.61     59.76 o
  -7   1   9     1160.18     1146.28     71.75 o
  -6   1   9     1066.81      964.25     58.95 o
  -5   1   9     1964.69     1981.14     90.16 o
  -4   1   9       61.31      -17.85     33.90 o
  -3   1   9      624.01      632.32     57.00 o
  -2   1   9     1378.31     1438.88     77.76 o
  -1   1   9      110.72      140.88     42.91 o
   0   1   9     1708.89     1626.32     69.92 o
   1   1   9       33.67       37.37     37.89 o
   2   1   9       24.48       -5.07     62.13 o
   3   1   9      882.09      895.70     61.76 o
   4   1   9      806.58      837.99     63.36 o
   5   1   9     1109.69     1047.27     71.83 o
   6   1   9        6.63        3.49     50.53 o
   7   1   9      722.23      788.78    110.54 o
   8   1   9        1.26      -11.56     59.78 o
   9   1   9      141.24      225.72     74.30 o
  10   1   9      157.33      240.76     78.21 o
  11   1   9      988.65     1052.29    108.40 o
  12   1   9      248.07      356.34     90.93 o
  13   1   9      747.05      841.15    142.94 o
  14   1   9       49.96       83.35     95.26 o
  15   1   9      110.38       65.81     95.37 o
  16   1   9      370.97      391.18    119.96 o
  17   1   9       31.49      -87.94     98.53 o
  18   1   9      116.75      109.90    112.12 o
  19   1   9        6.63      -70.38    132.32 o
  20   1   9       78.74       19.11    141.65 o
 -25   2   9        2.48      183.25    238.60 o
 -24   2   9      543.26      716.79    223.54 o
 -23   2   9      455.37      557.63    205.15 o
 -22   2   9      107.96     -172.15    220.76 o
 -21   2   9      267.29      328.01    191.85 o
 -20   2   9     1813.12     1748.23    243.24 o
 -19   2   9     3338.40     3445.78    210.87 o
 -18   2   9       49.75      159.43    128.12 o
 -17   2   9      503.16      519.17    126.56 o
 -16   2   9     1186.50     1189.65    142.47 o
 -15   2   9     2278.29     2019.86    133.97 o
 -14   2   9       84.95       45.43     76.30 o
 -13   2   9      744.29      646.96     91.98 o
 -12   2   9       20.84       18.26     73.30 o
 -11   2   9     1293.13     1452.15    151.60 o
 -10   2   9     1326.62     1147.64     89.63 o
  -9   2   9      110.90       16.90     50.29 o
  -8   2   9      103.98      106.07     52.13 o
  -7   2   9      477.96      502.37     44.38 o
  -6   2   9      855.90      855.61     51.29 o
  -5   2   9     3218.81     3174.84     77.74 o
  -4   2   9      160.28      174.89     36.62 o
  -3   2   9       19.00        9.31     33.52 o
  -2   2   9     1268.71     1335.69     96.34 o
  -1   2   9     1597.60     1596.68     75.97 o
   0   2   9     2452.55     2369.49    108.11 o
   1   2   9      596.95      656.11     72.30 o
   2   2   9      126.45      183.87     62.40 o
   3   2   9       20.48       24.16     57.57 o
   4   2   9     1578.15     1608.88     95.05 o
   5   2   9      522.28      590.60     56.96 o
   6   2   9      199.53      271.13     57.41 o
   7   2   9      736.12      735.93     76.46 o
   8   2   9      277.27      214.67     83.70 o
   9   2   9        0.43       -2.34     80.36 o
  10   2   9      947.23     1202.01    126.50 o
  11   2   9        2.20      -74.20     74.20 o
  12   2   9       10.94       -4.89     87.67 o
  13   2   9       28.70       62.02     98.74 o
  14   2   9        6.32        2.76     96.38 o
  15   2   9      411.93      514.25    123.48 o
  16   2   9      261.77      127.18    107.60 o
  17   2   9        2.44       10.15     98.91 o
  18   2   9        9.82      143.75    109.89 o
  19   2   9       96.58      282.65    119.15 o
 -24   3   9      508.17      604.07    217.23 o
 -23   3   9      392.75      273.07    210.42 o
 -22   3   9      211.28      170.69    172.51 o
 -21   3   9     1254.55     1129.52    267.29 o
 -20   3   9      365.81       68.59    170.41 o
 -19   3   9      816.68      742.12    140.09 o
 -18   3   9      629.63      413.35    126.30 o
 -17   3   9       49.54      132.88    108.13 o
 -16   3   9      352.95      433.41    186.66 o
 -15   3   9       24.80      -68.54     94.86 o
 -14   3   9      127.12       68.67     96.76 o
 -13   3   9     1685.42     1725.78    181.69 o
 -12   3   9      377.26      332.56     86.07 o
 -11   3   9        2.35       54.81     68.50 o
 -10   3   9      890.30      756.63     79.09 o
  -9   3   9     2680.90     2971.29    110.98 o
  -8   3   9       71.28       89.86     47.80 o
  -7   3   9       13.91      -27.50     35.34 o
  -6   3   9       42.17       10.47     36.43 o
  -5   3   9     3532.40     3521.33     91.44 o
  -4   3   9       87.34       63.72     45.26 o
  -3   3   9      841.37      808.30     67.14 o
  -2   3   9     2574.05     2475.75     74.92 o
  -1   3   9       15.60        5.35     38.23 o
   0   3   9     6194.38     6152.77    160.50 o
   1   3   9       31.86      -43.03     55.03 o
   2   3   9       44.73       -1.58     57.77 o
   3   3   9      131.24       94.90     64.07 o
   4   3   9      125.28       92.56     67.24 o
   5   3   9       30.72       54.04     68.45 o
   6   3   9       20.24      109.27     74.08 o
   7   3   9        4.88       98.74     73.60 o
   8   3   9      641.93      580.07     99.54 o
   9   3   9      151.45        2.28     82.85 o
  10   3   9      375.86      418.18     98.40 o
  11   3   9       81.27       83.61    236.44 o
  12   3   9       11.36       20.62     85.25 o
  13   3   9      122.38      207.39    153.53 o
  14   3   9       55.14      -56.82    119.98 o
  15   3   9       96.75      555.27    158.66 o
  16   3   9       26.50      189.58    137.76 o
  17   3   9       46.00      286.73    136.39 o
  18   3   9       24.46      146.41    200.08 o
  19   3   9      227.42      287.30    167.77 o
 -23   4   9        9.28     -246.80    297.28 o
 -22   4   9      126.20      142.87    226.19 o
 -21   4   9        5.85     -123.81    161.39 o
 -20   4   9       65.82       23.09    159.47 o
 -19   4   9      504.14      417.82    166.24 o
 -18   4   9      144.96      169.87    135.69 o
 -17   4   9     2458.97     2327.84    178.67 o
 -16   4   9     1188.57     1159.07    151.33 o
 -15   4   9     2072.92     1940.03    189.38 o
 -14   4   9       85.07      110.19    110.15 o
 -13   4   9      601.97      588.41    115.85 o
 -12   4   9     3504.57     3475.96    177.01 o
 -11   4   9      224.40      273.21     84.86 o
 -10   4   9       10.84       55.41     81.49 o
  -9   4   9     1654.75     1537.18     86.90 o
  -8   4   9     1719.70     1763.74     82.27 o
  -7   4   9      546.12      587.27     63.11 o
  -6   4   9        5.95       58.33     43.64 o
  -5   4   9      438.22      453.66     53.70 o
  -4   4   9        1.50       12.09     41.17 o
  -3   4   9     1796.51     1783.49     72.41 o
  -2   4   9     4363.15     4523.54    110.91 o
  -1   4   9      403.09      386.74     42.82 o
   0   4   9        7.70       53.19     43.28 o
   1   4   9      375.31      438.03    110.53 o
   2   4   9       13.17      -22.96     88.48 o
   3   4   9      136.74      212.86    106.43 o
   4   4   9       41.54      -41.24     95.04 o
   5   4   9       51.75       60.37    103.06 o
   6   4   9      118.63      154.18    104.35 o
   7   4   9      885.28      694.12    142.18 o
   8   4   9     1261.54     1268.09    173.56 o
   9   4   9       76.36      105.33    124.06 o
  10   4   9     1302.75     1300.89    224.12 o
  11   4   9       10.23      100.47    125.24 o
  12   4   9      223.72      163.66    144.76 o
  13   4   9      108.25      159.79    127.59 o
  14   4   9      228.79      333.62    242.22 o
  15   4   9       25.31      115.59    126.77 o
  16   4   9       18.16       67.86    164.41 o
  17   4   9       89.25      261.91    144.42 o
  18   4   9       18.29     -143.62    195.17 o
 -22   5   9        6.32     -152.43    163.41 o
 -21   5   9      297.86      507.54    216.63 o
 -20   5   9       65.45       95.44    199.31 o
 -19   5   9       16.31        8.56    161.29 o
 -18   5   9      301.04      355.90    316.93 o
 -17   5   9        2.89      153.83    151.66 o
 -16   5   9     1708.98     1489.51    308.14 o
 -15   5   9       48.63       71.97    137.91 o
 -14   5   9        6.47      215.50    139.37 o
 -13   5   9       49.59       39.29    129.68 o
 -12   5   9       32.95       39.10     68.44 o
 -11   5   9      240.98      237.35     72.18 o
 -10   5   9       12.41      109.23     66.52 o
  -9   5   9      339.12      308.68     68.90 o
  -8   5   9      527.82      638.37     82.29 o
  -7   5   9      165.71       93.43     66.76 o
  -6   5   9      883.51      929.84     84.15 o
  -5   5   9      300.83      248.28     65.69 o
  -4   5   9      109.41      147.87     59.93 o
  -3   5   9      908.41      903.77     78.35 o
  -2   5   9      589.88      540.80     87.22 o
  -1   5   9        1.40       -4.33     68.07 o
   0   5   9        5.29      -64.48     64.48 o
   1   5   9     1923.69     1750.17    125.07 o
   2   5   9      152.38       96.94     83.84 o
   3   5   9      640.15      536.53    127.77 o
   4   5   9      547.99      364.91    126.23 o
   5   5   9     1094.11     1046.93    165.96 o
   6   5   9        1.02       11.04    114.34 o
   7   5   9     1718.59     1577.88    218.44 o
   8   5   9      314.42      204.42    266.52 o
   9   5   9       12.14        2.02    118.90 o
  10   5   9        1.26       52.56    122.47 o
  11   5   9        3.21      116.11    130.86 o
  12   5   9      364.49      361.57    151.35 o
  13   5   9       41.71     -153.07    164.15 o
  14   5   9       30.99      151.31    130.13 o
  15   5   9       72.65      103.35    162.60 o
  16   5   9        0.15       45.48    285.13 o
 -20   6   9       28.51      198.53    225.93 o
 -19   6   9        0.35      441.39    169.61 o
 -18   6   9      255.57      790.41    428.86 o
 -17   6   9       68.12     -150.45    224.90 o
 -16   6   9      125.47      -64.28    147.82 o
 -15   6   9      857.47      939.58    187.98 o
 -14   6   9      190.53      229.91    151.30 o
 -13   6   9     1222.77     1282.55    167.71 o
 -12   6   9       64.77       11.87     79.03 o
 -11   6   9        9.01       47.64     79.23 o
 -10   6   9      532.23      470.04     94.09 o
  -9   6   9      708.50      776.28    101.90 o
  -8   6   9      344.62      298.35     86.86 o
  -7   6   9        7.40       -6.18     66.74 o
  -6   6   9      145.50      152.81     75.31 o
  -5   6   9     1296.81     1602.68    146.65 o
  -4   6   9       54.28      105.63    119.71 o
  -3   6   9      155.57      286.69     96.33 o
  -2   6   9        0.51      -32.58     72.76 o
  -1   6   9        1.08      -18.87     77.07 o
   0   6   9      366.04      213.45     95.15 o
   1   6   9     1168.45     1224.08    193.28 o
   2   6   9        9.73        2.35     79.06 o
   3   6   9      196.54      255.02     97.80 o
   4   6   9      580.11      625.82    117.35 o
   5   6   9      480.78      505.84    146.62 o
   6   6   9      104.25      -22.10    119.58 o
   7   6   9      846.74      866.67    161.66 o
   8   6   9       70.77      102.09    122.56 o
   9   6   9       61.34       59.01    127.75 o
  10   6   9       28.40      -43.53    118.91 o
  11   6   9       45.02     -111.55    111.55 o
  12   6   9      164.66      158.67    129.85 o
  13   6   9      139.72      243.49    168.55 o
  14   6   9       23.68      201.49    141.55 o
  15   6   9       21.88     -121.24    121.24 o
 -18   7   9       12.13      -88.93    215.59 o
 -17   7   9        2.95       50.15    226.45 o
 -16   7   9       21.53      161.82    213.01 o
 -15   7   9      127.97       59.13    144.40 o
 -14   7   9        6.53      -68.39    126.55 o
 -13   7   9      753.55      716.97    149.13 o
 -12   7   9      384.19      458.90    133.15 o
 -11   7   9       81.17       62.23    112.44 o
 -10   7   9      155.83      255.85     96.20 o
  -9   7   9        8.17        1.96     80.42 o
  -8   7   9        7.57      -62.20    136.52 o
  -7   7   9       34.44       14.22     91.19 o
  -6   7   9      341.45      258.66    104.86 o
  -5   7   9      153.22       30.52     91.90 o
  -4   7   9        5.03      -79.50     84.42 o
  -3   7   9      789.67      894.11    138.70 o
  -2   7   9       45.14      -82.24     82.24 o
  -1   7   9        7.87      -83.87     83.87 o
   0   7   9       43.77       54.57     98.26 o
   1   7   9       41.33      -22.39     89.97 o
   2   7   9      259.16      183.96    111.79 o
   3   7   9        1.40       -7.27    104.57 o
   4   7   9      155.00        5.91    116.58 o
   5   7   9      353.01      264.98    182.25 o
   6   7   9      114.96      208.36    252.82 o
   7   7   9        5.95      328.06    123.57 o
   8   7   9        0.07      -86.21    213.78 o
   9   7   9      146.97      318.51    317.96 o
  10   7   9       29.78      110.02    142.61 o
  11   7   9       36.61      123.07    153.54 o
  12   7   9        1.13      -35.98    126.05 o
 -14   8   9        2.87      343.81    243.00 o
 -13   8   9       15.27     -225.42    225.42 o
 -12   8   9      321.28      378.98    175.25 o
 -11   8   9        4.29      -24.63    146.01 o
 -10   8   9       82.78     -100.11    130.20 o
  -9   8   9       10.09     -127.15    127.15 o
  -8   8   9       23.98      -26.30     97.09 o
  -7   8   9       26.11        4.41    100.54 o
  -6   8   9      108.13      142.32    108.80 o
  -5   8   9        0.08      -91.72     91.72 o
  -4   8   9        2.04      -11.98    103.86 o
  -3   8   9        3.35      -62.42     97.12 o
  -2   8   9      441.70      470.13    131.83 o
  -1   8   9        0.25       16.18    179.41 o
   0   8   9        0.90     -164.76    164.76 o
   1   8   9        1.48      -46.65    107.88 o
   2   8   9       82.08       40.66    108.17 o
   3   8   9       49.38      197.07    132.69 o
   4   8   9       24.90      214.85    163.12 o
   5   8   9       90.38      101.42    117.13 o
   6   8   9       23.92      -20.64    100.76 o
   7   8   9        1.42      199.73    120.97 o
   8   8   9        5.33       88.87    120.96 o
   9   8   9       82.30      283.63    129.69 o
  -9   9   9      435.28      214.04    290.56 o
  -8   9   9       64.75     -133.59    133.59 o
  -7   9   9       63.19       44.27    134.86 o
  -6   9   9       49.03        5.42    119.73 o
  -5   9   9        8.68     -101.23    101.23 o
  -4   9   9        3.17     -120.89    120.89 o
  -3   9   9        5.95       18.39    114.30 o
  -2   9   9        1.84     -102.28    102.28 o
  -1   9   9        7.16       99.32    115.52 o
   0   9   9       38.49       97.94    118.27 o
   1   9   9      240.28      104.09    122.31 o
   2   9   9        0.59      -98.36    114.13 o
   3   9   9        6.72       33.78    127.55 o
   4   9   9        5.79      358.81    202.67 o
 -24   0  10      107.06     -164.41    236.79 o
 -22   0  10      296.69      527.35    274.53 o
 -20   0  10     2750.57     2435.12    380.00 o
 -18   0  10     5642.66     5461.59    367.85 o
 -16   0  10     2971.34     2696.86    214.87 o
 -14   0  10     6591.26     6862.66    408.18 o
 -12   0  10     4128.44     3801.29    207.55 o
 -10   0  10      222.02      110.70     80.24 o
  -8   0  10    54241.77    55805.50    899.29 o
  -6   0  10    11598.73    12020.04    287.66 o
  -4   0  10     4730.72     4999.67    175.78 o
  -2   0  10    36811.84    38088.88    618.67 o
   0   0  10      105.37      110.23     61.95 o
   2   0  10      843.86      997.68    108.31 o
   4   0  10     6862.39     7095.75    219.38 o
   6   0  10      152.33      104.43     92.03 o
   8   0  10      546.24      556.46    165.19 o
  10   0  10     2406.24     2190.67    175.11 o
  12   0  10      224.07      246.16    124.30 o
  14   0  10      191.33       13.41    118.03 o
  16   0  10     1215.56     1314.24    276.08 o
  18   0  10      348.26      161.82    198.53 o
 -25   1  10      359.06      416.89    220.08 o
 -24   1  10     1127.99     1441.11    253.46 o
 -23   1  10       43.77     -159.51    179.33 o
 -22   1  10      804.83      517.45    233.95 o
 -21   1  10      468.10      438.78    191.02 o
 -20   1  10     1186.23     1160.69    161.92 o
 -19   1  10      649.64      651.76    147.13 o
 -18   1  10        2.12      -37.02     82.52 o
 -17   1  10     7110.43     6983.74    223.73 o
 -16   1  10      880.03      900.56    113.22 o
 -15   1  10      979.74     1169.24    113.07 o
 -14   1  10     4540.78     4323.56    167.46 o
 -13   1  10       13.45       46.01     69.48 o
 -12   1  10     2919.46     2952.95    129.42 o
 -11   1  10     1133.67     1051.40     91.81 o
 -10   1  10     3289.41     2972.54    162.68 o
  -9   1  10     1637.11     1732.95     99.83 o
  -8   1  10     3015.60     2997.08    112.33 o
  -7   1  10    42105.61    43968.99    461.38 o
  -6   1  10      316.78      395.67     47.33 o
  -5   1  10     1137.91     1394.48     63.78 o
  -4   1  10    16333.52    16271.07    208.23 o
  -3   1  10    31706.40    34435.29    462.74 o
  -2   1  10       81.15       53.40     43.75 o
  -1   1  10    10150.40    10098.85    168.72 o
   0   1  10     4277.13     4300.80    107.31 o
   1   1  10     4990.66     5114.34    116.50 o
   2   1  10    10307.75    10360.81    174.52 o
   3   1  10      294.13      432.77     53.21 o
   4   1  10     9442.21     9684.78    178.96 o
   5   1  10     1252.07     1178.68     75.93 o
   6   1  10      358.68      398.31     63.44 o
   7   1  10     2335.28     2254.86    106.67 o
   8   1  10      533.79      548.48     80.11 o
   9   1  10     1686.24     1862.38    146.64 o
  10   1  10      215.04      187.46     75.44 o
  11   1  10     2035.12     2072.51    150.18 o
  12   1  10     1984.88     2085.44    190.02 o
  13   1  10       89.36      -86.97     86.97 o
  14   1  10      390.63      291.93    124.26 o
  15   1  10      963.94     1207.09    149.74 o
  16   1  10      105.15      193.41    117.32 o
  17   1  10      297.57      384.28    157.53 o
  18   1  10      193.65      112.77    315.64 o
  19   1  10       39.87     -177.32    252.56 o
 -25   2  10      133.01      236.07    215.69 o
 -24   2  10       58.32      -88.59    237.57 o
 -23   2  10      157.13      -66.08    178.81 o
 -22   2  10      312.49       22.70    169.23 o
 -21   2  10     2547.39     2824.28    288.96 o
 -20   2  10      288.50      103.58    119.48 o
 -19   2  10       47.32       33.66    146.22 o
 -18   2  10     1028.52     1452.73    243.01 o
 -17   2  10     1260.32     1225.51    177.87 o
 -16   2  10      722.43      706.07    106.48 o
 -15   2  10     1671.16     1651.58    206.71 o
 -14   2  10     2006.13     1967.68    127.98 o
 -13   2  10     1552.06     1596.37    114.21 o
 -12   2  10     2829.06     2794.91    132.11 o
 -11   2  10    17565.87    18079.48    305.94 o
 -10   2  10       92.73      152.44     65.04 o
  -9   2  10     8083.81     8034.88    162.73 o
  -8   2  10      596.78      664.48     49.53 o
  -7   2  10     1560.80     1468.74     66.94 o
  -6   2  10     1976.46     2175.12     68.86 o
  -5   2  10    27695.56    27272.91    282.98 o
  -4   2  10     1133.83     1143.65     76.57 o
  -3   2  10      832.13      640.97     51.82 o
  -2   2  10     7495.24     7815.13    145.50 o
  -1   2  10     1407.72     1444.82     83.94 o
   0   2  10     3336.64     3435.53    164.64 o
   1   2  10    14208.99    14665.80    274.83 o
   2   2  10        7.86      152.45     65.14 o
   3   2  10       46.20      124.94     65.68 o
   4   2  10      532.75      443.04     50.04 o
   5   2  10      787.32      778.90     64.30 o
   6   2  10     1066.03      987.55    100.67 o
   7   2  10     3296.03     3014.07    149.78 o
   8   2  10     1817.40     1666.11    140.19 o
   9   2  10       74.75      -72.96     83.08 o
  10   2  10     1291.39     1326.56    129.33 o
  11   2  10      136.92      148.37     93.38 o
  12   2  10        6.44      -83.30     83.30 o
  13   2  10      632.36      863.67    236.84 o
  14   2  10      176.16      269.54    111.69 o
  15   2  10      392.83      588.99    129.12 o
  16   2  10       26.39      -18.07    134.78 o
  17   2  10      141.89      -33.12    146.24 o
  18   2  10       14.72      153.42    166.13 o
  19   2  10      399.12      473.63    164.16 o
 -24   3  10      133.94       81.81    274.02 o
 -23   3  10       14.01       76.76    166.72 o
 -22   3  10      224.63       50.55    171.25 o
 -21   3  10        7.03       53.13    168.71 o
 -20   3  10      809.15      876.02    152.98 o
 -19   3  10       19.67      -52.03    107.76 o
 -18   3  10      775.83      696.22    139.28 o
 -17   3  10     1873.34     2146.66    229.23 o
 -16   3  10     1338.61     1287.47    149.11 o
 -15   3  10      175.36      213.61    104.47 o
 -14   3  10     2066.52     2055.14    169.14 o
 -13   3  10      608.43      650.50     98.16 o
 -12   3  10       13.41       45.95     73.37 o
 -11   3  10       55.51      141.43     73.25 o
 -10   3  10    11496.04    11406.72    210.34 o
  -9   3  10     1842.44     2004.57     82.60 o
  -8   3  10     9255.84     9026.97    153.06 o
  -7   3  10      156.20      160.91     43.45 o
  -6   3  10     5160.46     4973.49    119.19 o
  -5   3  10      335.42      353.47     46.92 o
  -4   3  10     4853.23     4722.13    103.97 o
  -3   3  10      947.83      912.60     56.41 o
  -2   3  10     4211.15     4291.64    102.46 o
  -1   3  10     6716.53     6751.04    139.34 o
   0   3  10     2513.75     2281.03    163.29 o
   1   3  10       46.95       34.92     61.50 o
   2   3  10     4753.88     4345.03    149.56 o
   3   3  10        0.12       49.97     66.74 o
   4   3  10     7246.07     7283.68    219.59 o
   5   3  10        0.39       -8.31     70.73 o
   6   3  10     1633.44     1747.28    122.28 o
   7   3  10      518.76      466.08     94.34 o
   8   3  10     2443.76     2618.07    169.73 o
   9   3  10       21.27      -30.56    112.13 o
  10   3  10        4.72      -33.27     79.73 o
  11   3  10      617.92      651.46    113.47 o
  12   3  10      124.01       28.36     88.44 o
  13   3  10       82.49      206.98    173.72 o
  14   3  10      774.61     1058.10    185.70 o
  15   3  10       51.59      -26.77    141.65 o
  16   3  10      554.34      726.30    167.82 o
  17   3  10      103.09       80.00    129.40 o
  18   3  10      864.34     1013.19    191.27 o
 -23   4  10       72.39      -25.10    188.19 o
 -22   4  10        0.29      212.67    180.28 o
 -21   4  10       83.40      163.15    163.71 o
 -20   4  10      191.69      203.97    128.14 o
 -19   4  10        4.55       76.77    121.68 o
 -18   4  10     1036.90      968.39    150.22 o
 -17   4  10     2410.65     2165.10    197.75 o
 -16   4  10      163.30      177.84    107.27 o
 -15   4  10      397.64      356.13    117.27 o
 -14   4  10       21.54       -4.41     98.13 o
 -13   4  10        4.26       18.64     92.85 o
 -12   4  10     1488.26     1465.30    135.77 o
 -11   4  10      670.67      718.29     73.41 o
 -10   4  10      293.91      335.65     60.70 o
  -9   4  10      383.83      347.98     59.65 o
  -8   4  10      814.19      800.20     67.31 o
  -7   4  10     1247.24     1240.28     84.62 o
  -6   4  10       77.04      119.03     47.65 o
  -5   4  10     1595.90     1594.72     74.11 o
  -4   4  10     1116.26     1090.00     65.23 o
  -3   4  10     2546.95     2624.45     87.30 o
  -2   4  10    13191.05    13360.58    183.96 o
  -1   4  10      195.70       88.53     48.64 o
   0   4  10      285.03      335.54     58.13 o
   1   4  10     2163.07     2396.64    206.80 o
   2   4  10       39.76      119.31    107.02 o
   3   4  10     3146.52     3335.93    210.48 o
   4   4  10      485.01      376.21    122.27 o
   5   4  10      714.05      622.49    135.05 o
   6   4  10      419.35      263.77    125.73 o
   7   4  10     1213.41     1200.96    165.02 o
   8   4  10     1826.68     1582.88    186.10 o
   9   4  10        1.84       11.64    109.61 o
  10   4  10      706.26      464.39    154.59 o
  11   4  10     1589.76     1436.81    194.67 o
  12   4  10      101.76      224.37    142.01 o
  13   4  10      480.09      570.16    168.71 o
  14   4  10        0.70        0.69    128.58 o
  15   4  10      119.29      103.75    130.52 o
  16   4  10       18.62     -118.75    118.75 o
  17   4  10      353.48      220.66    310.72 o
 -22   5  10       15.48     -104.90    148.31 o
 -21   5  10        7.69      175.88    163.68 o
 -20   5  10       10.52      184.35    290.30 o
 -19   5  10      275.09      363.42    167.45 o
 -18   5  10        0.30      262.98    151.12 o
 -17   5  10      371.98      862.40    277.38 o
 -16   5  10       22.80     -135.62    135.62 o
 -15   5  10     1066.93     1438.72    204.78 o
 -14   5  10      107.32       79.99    135.63 o
 -13   5  10     3548.68     3690.67    224.65 o
 -12   5  10      120.13      235.08     74.87 o
 -11   5  10     1449.34     1482.64    109.69 o
 -10   5  10      477.34      511.23     77.58 o
  -9   5  10       88.02      117.70     62.78 o
  -8   5  10       92.04       86.30     63.29 o
  -7   5  10     2119.51     2259.62    109.88 o
  -6   5  10      641.67      732.87     95.88 o
  -5   5  10     1040.44     1094.53    103.61 o
  -4   5  10      377.86      415.94     69.46 o
  -3   5  10      655.62      751.77    131.42 o
  -2   5  10      572.91      485.80     85.62 o
  -1   5  10     1548.40     1742.50    138.70 o
   0   5  10     2182.20     2080.39    130.76 o
   1   5  10      811.17      902.73    119.89 o
   2   5  10       75.12     -103.83    103.83 o
   3   5  10      693.70      893.82    147.68 o
   4   5  10      392.13      294.72    134.27 o
   5   5  10      196.37       46.60    112.88 o
   6   5  10      212.78      103.18    145.54 o
   7   5  10       44.35       56.94    150.71 o
   8   5  10      370.25      356.21    145.22 o
   9   5  10      555.11      677.09    322.87 o
  10   5  10        1.35       72.50    119.38 o
  11   5  10     1297.31     1365.51    203.85 o
  12   5  10      205.55      231.78    141.83 o
  13   5  10      379.75      324.01    145.37 o
  14   5  10      251.63      255.10    156.91 o
  15   5  10       61.23      122.12    202.15 o
  16   5  10       13.84       23.99    143.27 o
 -20   6  10      277.11      734.75    198.60 o
 -19   6  10        8.21      245.15    244.55 o
 -18   6  10       50.86      339.56    160.12 o
 -17   6  10       42.99       79.27    157.72 o
 -16   6  10      278.46      174.32    147.52 o
 -15   6  10      460.32      415.46    210.42 o
 -14   6  10     2014.41     2109.30    232.09 o
 -13   6  10      420.51      562.23    138.12 o
 -12   6  10      140.16       35.86    105.46 o
 -11   6  10        0.30      -73.27    135.72 o
 -10   6  10      320.32      305.97    117.76 o
  -9   6  10      151.50        0.04     76.08 o
  -8   6  10      187.86      142.34     80.34 o
  -7   6  10       21.27       38.40     75.28 o
  -6   6  10     2183.47     2394.46    175.68 o
  -5   6  10      103.02      190.38     92.36 o
  -4   6  10      904.71      843.15    120.06 o
  -3   6  10      143.38      284.97     85.11 o
  -2   6  10      800.07      798.75    106.44 o
  -1   6  10      192.05       85.98     80.77 o
   0   6  10     1371.03     1328.45    125.52 o
   1   6  10      201.14      262.78     90.57 o
   2   6  10       26.79       31.41     87.08 o
   3   6  10      791.14      609.73    116.23 o
   4   6  10      586.66      607.01    121.88 o
   5   6  10     1842.62     1588.87    190.34 o
   6   6  10      113.04      176.76    132.24 o
   7   6  10       16.15      134.61    127.36 o
   8   6  10      706.54      873.66    276.60 o
   9   6  10       53.84      230.22    128.67 o
  10   6  10      607.79      600.61    286.94 o
  11   6  10       12.00      -82.71    198.27 o
  12   6  10      183.10      207.77    230.07 o
  13   6  10       19.29      -81.60    124.01 o
  14   6  10      439.88      323.76    153.71 o
 -18   7  10       62.66      550.10    270.40 o
 -17   7  10       56.86      250.75    257.47 o
 -16   7  10      110.24       14.04    141.23 o
 -15   7  10       47.93     -123.93    123.93 o
 -14   7  10      132.16       65.25    147.62 o
 -13   7  10        3.05        1.81    113.45 o
 -12   7  10       85.25      158.79    122.70 o
 -11   7  10        0.94       14.53    128.31 o
 -10   7  10     1075.51      972.14    191.51 o
  -9   7  10        6.85      113.25    132.17 o
  -8   7  10      297.70      249.12    107.97 o
  -7   7  10        9.61       -9.11     99.45 o
  -6   7  10        0.54      118.31     91.86 o
  -5   7  10      467.03      402.72    113.53 o
  -4   7  10       19.83      -80.05     89.79 o
  -3   7  10      854.36      818.79    131.79 o
  -2   7  10      340.91      206.39    108.36 o
  -1   7  10       97.61      290.36    110.01 o
   0   7  10      134.86      178.14    105.16 o
   1   7  10      156.86       62.15     98.36 o
   2   7  10       26.15       47.43    264.71 o
   3   7  10      340.76      616.59    147.73 o
   4   7  10       87.41       45.60    114.46 o
   5   7  10      804.51     1131.37    182.26 o
   6   7  10      208.16      206.16    133.30 o
   7   7  10      323.56      252.17    180.02 o
   8   7  10       81.85       41.07    140.63 o
   9   7  10      214.35       83.63    135.92 o
  10   7  10        5.06     -103.01    119.14 o
  11   7  10       22.83      -50.68    249.46 o
  12   7  10       73.93     -104.18    132.12 o
 -13   8  10      206.87      109.58    191.04 o
 -12   8  10       13.22     -113.98    139.27 o
 -11   8  10      796.04      693.02    184.77 o
 -10   8  10      516.49      546.81    481.34 o
  -9   8  10       32.72      -80.59    127.69 o
  -8   8  10        2.35      -79.08    151.23 o
  -7   8  10      363.79      274.99    142.20 o
  -6   8  10      530.49      453.51    130.00 o
  -5   8  10       23.72       52.94    101.75 o
  -4   8  10       70.04        4.14    102.63 o
  -3   8  10      381.17      216.94    148.35 o
  -2   8  10       48.34      133.49    116.10 o
  -1   8  10      115.21       75.09    105.69 o
   0   8  10        8.88      -54.22    102.30 o
   1   8  10      368.31      536.99    140.63 o
   2   8  10      148.03      -45.10    112.03 o
   3   8  10      107.31      241.73    134.79 o
   4   8  10       45.96       45.09    116.59 o
   5   8  10       12.77      259.70    184.31 o
   6   8  10       15.14      140.41    116.49 o
   7   8  10       90.31      304.93    198.02 o
   8   8  10        0.57       64.97    261.87 o
  -8   9  10       63.75     -223.09    223.09 o
  -7   9  10        3.31       19.67    130.07 o
  -6   9  10      315.08      385.20    187.16 o
  -5   9  10       40.82       14.11    135.04 o
  -4   9  10       27.28      -99.81     99.81 o
  -3   9  10        6.94      -14.56    125.05 o
  -2   9  10       15.72       14.02    111.36 o
  -1   9  10        9.75       16.50    116.79 o
   0   9  10      248.48      117.21    125.66 o
   1   9  10        2.98      135.19    118.16 o
   2   9  10      294.49      179.17    143.22 o
   3   9  10       12.95      127.18    207.32 o
 -25   0  11      419.74       35.16    277.12 o
 -23   0  11      319.55      452.90    288.49 o
 -21   0  11     5329.61     5313.84    514.43 o
 -19   0  11     4248.16     4422.26    279.05 o
 -17   0  11      565.34      622.92    150.93 o
 -15   0  11       80.24       36.91    171.65 o
 -13   0  11      452.04      436.77    116.54 o
 -11   0  11      399.56      245.90     99.41 o
  -9   0  11      425.14      340.13     93.63 o
  -7   0  11     6296.19     6242.57    213.17 o
  -5   0  11      234.83      186.25     37.34 o
  -3   0  11     3881.60     3968.99    157.79 o
  -1   0  11      432.74      470.24    121.50 o
   1   0  11     6765.85     7056.58    206.03 o
   3   0  11     5549.76     6068.71    266.78 o
   5   0  11      155.76      271.80     87.01 o
   7   0  11       40.95       34.41     90.02 o
   9   0  11      303.26      395.87    113.70 o
  11   0  11       53.13       74.62    114.17 o
  13   0  11     1121.30     1307.33    175.99 o
  15   0  11     2365.73     2231.94    305.04 o
  17   0  11      166.15      -86.86    178.37 o
  19   0  11      271.63      125.12    205.77 o
 -25   1  11      411.17      370.73    210.56 o
 -24   1  11        1.93      135.78    201.63 o
 -23   1  11      752.43      916.03    452.90 o
 -22   1  11       16.19     -168.29    168.29 o
 -21   1  11        4.32       -4.05    122.84 o
 -20   1  11       11.06      153.78    116.75 o
 -19   1  11     3104.08     3279.19    180.98 o
 -18   1  11        5.42       25.15     88.25 o
 -17   1  11       19.12        7.33     84.37 o
 -16   1  11      484.44      396.50     97.48 o
 -15   1  11     1196.05     1076.55    137.46 o
 -14   1  11      756.05      786.92    110.21 o
 -13   1  11      201.17      205.48     84.25 o
 -12   1  11     1291.27     1351.18    126.79 o
 -11   1  11     1167.24     1136.86    119.03 o
 -10   1  11        0.77       64.30     60.97 o
  -9   1  11      338.43      362.81     70.31 o
  -8   1  11     1064.60     1037.72     67.77 o
  -7   1  11      402.39      395.04     53.61 o
  -6   1  11      352.74      279.28     46.11 o
  -5   1  11        0.35      -29.29     54.42 o
  -4   1  11       43.81       80.03     37.49 o
  -3   1  11       27.80       20.95     51.64 o
  -2   1  11      339.65      305.66     51.48 o
  -1   1  11      361.79      297.61     49.61 o
   0   1  11     2431.47     2385.76     87.36 o
   1   1  11     9608.97     9818.32    172.76 o
   2   1  11     1097.69     1256.32     71.36 o
   3   1  11       53.77       99.92     47.67 o
   4   1  11     1972.91     1951.73     90.95 o
   5   1  11      738.94      780.39     72.58 o
   6   1  11      131.79      195.70     61.18 o
   7   1  11       48.09       63.95     68.80 o
   8   1  11        7.61        6.90     81.22 o
   9   1  11        2.27       51.40     70.70 o
  10   1  11       92.59      -25.36     85.06 o
  11   1  11        3.48      -37.21     87.60 o
  12   1  11     1237.02     1159.66    139.97 o
  13   1  11      800.94      760.69    124.65 o
  14   1  11        1.72      131.03    101.48 o
  15   1  11      906.87      787.75    172.39 o
  16   1  11      119.00      220.94    118.78 o
  17   1  11        0.24     -171.65    171.65 o
  18   1  11      385.02        9.87    141.82 o
  19   1  11       45.13       20.20    146.31 o
 -25   2  11       49.95       60.33    202.26 o
 -24   2  11      430.40        7.98    172.04 o
 -23   2  11       39.18       84.34    272.46 o
 -22   2  11     1552.18     1569.85    375.09 o
 -21   2  11        3.79       64.83    122.08 o
 -20   2  11      325.49      163.63    123.80 o
 -19   2  11     1396.85     1398.73    168.08 o
 -18   2  11     3015.02     2851.66    199.23 o
 -17   2  11      903.90      818.76    113.31 o
 -16   2  11      441.79      362.62     96.15 o
 -15   2  11        0.66       40.44     78.92 o
 -14   2  11      627.38      546.08     96.90 o
 -13   2  11       22.86      -55.05     86.28 o
 -12   2  11      627.62      714.36     91.64 o
 -11   2  11      408.98      436.23     81.35 o
 -10   2  11      919.06     1010.85    102.24 o
  -9   2  11       23.52       58.32     52.53 o
  -8   2  11      115.75      120.81     37.13 o
  -7   2  11     1079.96     1098.77     54.92 o
  -6   2  11      759.49      777.70     50.29 o
  -5   2  11     1019.17     1034.23     64.40 o
  -4   2  11     2111.21     2116.37     78.64 o
  -3   2  11     2584.33     2521.35     84.33 o
  -2   2  11        5.75       28.38     44.08 o
  -1   2  11      397.65      354.90     59.92 o
   0   2  11      655.04      694.82     50.54 o
   1   2  11      633.54      768.74     87.58 o
   2   2  11      187.36      207.23     69.70 o
   3   2  11      112.38      136.79     71.19 o
   4   2  11     1769.20     1710.83    102.15 o
   5   2  11      944.65      755.12    119.49 o
   6   2  11     1163.28     1092.49    107.90 o
   7   2  11       17.47      167.17     83.50 o
   8   2  11        0.14        2.59     77.81 o
   9   2  11      132.02      107.36    126.17 o
  10   2  11        2.02      -59.83     80.21 o
  11   2  11     2381.86     2184.35    160.67 o
  12   2  11     1371.96     1433.37    148.22 o
  13   2  11      293.80      226.82    104.73 o
  14   2  11        5.48      -77.75     92.97 o
  15   2  11      430.49      397.90    120.98 o
  16   2  11      547.31      400.08    129.14 o
  17   2  11      139.15      190.63    120.12 o
  18   2  11       65.15       57.03    115.52 o
 -24   3  11       23.31      496.71    199.42 o
 -23   3  11        1.42      -35.17    161.32 o
 -22   3  11       88.35      -14.79    164.49 o
 -21   3  11       57.41       37.51    132.29 o
 -20   3  11      858.57     1045.39    172.68 o
 -19   3  11     1091.37     1082.29    153.58 o
 -18   3  11      380.49      429.64    137.70 o
 -17   3  11      358.97      262.55    116.70 o
 -16   3  11     2748.23     2752.34    184.02 o
 -15   3  11       59.72       34.56     81.34 o
 -14   3  11      245.54      343.43     92.29 o
 -13   3  11       13.40       84.02     79.55 o
 -12   3  11     1809.54     1786.21    119.30 o
 -11   3  11     1606.34     1750.00    104.81 o
 -10   3  11      204.23      212.47     53.07 o
  -9   3  11      737.43      738.99     60.72 o
  -8   3  11      623.85      610.00     55.33 o
  -7   3  11     2101.80     2225.88    127.57 o
  -6   3  11        9.02        8.16     40.11 o
  -5   3  11      233.90      289.74     47.29 o
  -4   3  11        4.43       36.45     40.23 o
  -3   3  11     2531.06     2567.71     89.97 o
  -2   3  11      541.66      571.81     54.25 o
  -1   3  11     3710.49     3525.23    110.74 o
   0   3  11      470.65      475.41     75.62 o
   1   3  11      789.40      801.26     87.29 o
   2   3  11      553.94      636.46     87.63 o
   3   3  11      899.15     1031.83    103.46 o
   4   3  11      265.34      458.08    101.76 o
   5   3  11     1380.87     1252.60    115.01 o
   6   3  11      187.00       35.29     79.98 o
   7   3  11      279.22      328.43     91.44 o
   8   3  11      221.86      231.20     89.33 o
   9   3  11     4639.82     4742.96    195.27 o
  10   3  11     1012.55     1147.53    152.88 o
  11   3  11      101.71      -71.45     85.11 o
  12   3  11      165.36      -30.08    213.27 o
  13   3  11       50.05      -92.85    295.47 o
  14   3  11       70.66      -39.55    124.08 o
  15   3  11      104.52       83.56    127.70 o
  16   3  11       64.14     -118.81    118.81 o
  17   3  11        9.95       -0.15    235.50 o
  18   3  11      181.61      292.89    161.74 o
 -23   4  11       35.30       97.66    192.49 o
 -22   4  11        2.61     -141.91    141.91 o
 -21   4  11      112.49      137.09    113.58 o
 -20   4  11      108.65      143.52    126.53 o
 -19   4  11      365.26      311.64    168.99 o
 -18   4  11       78.63       92.50    106.84 o
 -17   4  11      219.23      255.02    118.64 o
 -16   4  11      914.90      837.30    208.87 o
 -15   4  11     2943.36     2909.99    259.13 o
 -14   4  11      398.97      580.94    174.70 o
 -13   4  11       88.52       36.64     98.63 o
 -12   4  11      327.73      261.43     76.96 o
 -11   4  11      115.59      156.48     56.77 o
 -10   4  11     1308.53     1468.50    108.86 o
  -9   4  11      837.36      904.41     71.24 o
  -8   4  11      119.65      166.79     53.30 o
  -7   4  11       71.57       61.02     51.30 o
  -6   4  11      547.51      569.49     60.23 o
  -5   4  11       68.22       48.16     47.95 o
  -4   4  11        0.14       29.63     44.80 o
  -3   4  11       15.90       -2.36     40.98 o
  -2   4  11       79.06       46.95     48.00 o
  -1   4  11     1363.51     1330.53     86.45 o
   0   4  11      766.43      622.29    126.31 o
   1   4  11        3.07      -57.02     93.36 o
   2   4  11       25.06      -97.47     97.47 o
   3   4  11      990.14      998.71    151.62 o
   4   4  11        4.10       66.13    105.32 o
   5   4  11        5.54      -91.65     91.65 o
   6   4  11      985.67      851.98    180.18 o
   7   4  11      115.46      -64.69    174.75 o
   8   4  11      882.82     1013.89    166.15 o
   9   4  11     1743.93     1698.67    197.45 o
  10   4  11      242.94      226.21    140.10 o
  11   4  11       41.56       32.42    127.26 o
  12   4  11      385.17      187.09    147.61 o
  13   4  11      109.67      -42.27    119.72 o
  14   4  11      173.30      400.37    162.34 o
  15   4  11       10.24      -98.81    120.61 o
  16   4  11        5.50      166.89    135.00 o
  17   4  11       81.33       71.27    146.75 o
 -22   5  11      235.07      245.29    180.77 o
 -21   5  11       43.03      290.98    175.99 o
 -20   5  11        1.11      -61.18    209.39 o
 -19   5  11      153.60       38.72    162.22 o
 -18   5  11       17.03      322.23    162.98 o
 -17   5  11      689.32      824.63    279.19 o
 -16   5  11      390.21      350.32    158.17 o
 -15   5  11       40.69       33.21    135.21 o
 -14   5  11     1495.78     1447.64    153.15 o
 -13   5  11      716.20      716.51    116.89 o
 -12   5  11      177.05      128.34     95.59 o
 -11   5  11        1.71      -51.99     94.62 o
 -10   5  11      217.68      342.34     75.24 o
  -9   5  11      437.75      475.71     77.69 o
  -8   5  11       11.35       30.80     64.55 o
  -7   5  11        0.83       39.53     62.21 o
  -6   5  11     1096.80     1163.91    112.33 o
  -5   5  11      922.22      906.56     96.93 o
  -4   5  11       12.38       -1.11     69.45 o
  -3   5  11      867.15      880.68     97.89 o
  -2   5  11       67.99       47.75     74.32 o
  -1   5  11       11.46       31.39     69.04 o
   0   5  11      488.15      435.80    102.15 o
   1   5  11      443.99      466.16    103.63 o
   2   5  11       17.70      130.06    112.51 o
   3   5  11       26.67      -98.51     98.51 o
   4   5  11       25.27      -28.69    105.71 o
   5   5  11        5.30     -107.28    107.28 o
   6   5  11     2329.13     2362.85    212.89 o
   7   5  11      691.82      806.33    163.78 o
   8   5  11      180.49      265.37    133.38 o
   9   5  11       87.11     -111.66    111.66 o
  10   5  11       40.91      233.64    132.52 o
  11   5  11      500.43      828.99    271.43 o
  12   5  11       44.84      154.71    128.70 o
  13   5  11       16.38      356.67    144.22 o
  14   5  11       11.98       13.35    131.77 o
  15   5  11       42.29       69.56    133.18 o
 -20   6  11        6.27      432.40    455.23 o
 -19   6  11        8.39     -126.67    213.01 o
 -18   6  11        8.96      135.97    234.72 o
 -17   6  11        1.33      -85.89    149.72 o
 -16   6  11        0.16      -11.89    236.27 o
 -15   6  11        4.80     -133.30    133.30 o
 -14   6  11       36.95     -125.06    125.06 o
 -13   6  11      105.71       52.35    114.72 o
 -12   6  11     1105.18     1126.09    171.45 o
 -11   6  11       53.96       27.01    102.98 o
 -10   6  11      193.70      388.87    112.74 o
  -9   6  11       89.14       48.93     90.57 o
  -8   6  11      108.07      205.63     95.17 o
  -7   6  11      381.04      335.40    102.67 o
  -6   6  11        3.22      -75.67     75.67 o
  -5   6  11        0.52      -49.93     87.54 o
  -4   6  11      169.60       25.27     75.88 o
  -3   6  11      261.67      203.30     87.41 o
  -2   6  11       25.74        0.21     77.80 o
  -1   6  11       43.08      -33.88     78.05 o
   0   6  11      129.53      143.21     92.13 o
   1   6  11       15.87      119.22     93.54 o
   2   6  11      399.98      377.74    134.46 o
   3   6  11      560.66      291.99    110.40 o
   4   6  11       17.81      -68.21    110.29 o
   5   6  11      326.95      421.24    143.85 o
   6   6  11      215.08      338.29    140.16 o
   7   6  11       49.88        5.32    139.33 o
   8   6  11       60.12       30.50    154.59 o
   9   6  11        4.12      195.34    134.42 o
  10   6  11      458.55      389.83    213.27 o
  11   6  11       11.52      -43.21    122.37 o
  12   6  11        4.98      -69.04    113.78 o
  13   6  11       63.58      -70.44    179.40 o
 -18   7  11       35.87       86.86    238.86 o
 -17   7  11       36.62      151.33    159.13 o
 -16   7  11       97.84      106.63    155.95 o
 -15   7  11        2.90       62.46    176.82 o
 -14   7  11       45.40       11.58    181.52 o
 -13   7  11      232.56      134.20    126.70 o
 -12   7  11        5.39      132.05    114.67 o
 -11   7  11      378.57      375.58    181.47 o
 -10   7  11      200.70       75.66    152.78 o
  -9   7  11        3.96      -18.69    163.12 o
  -8   7  11       81.69       63.85    117.36 o
  -7   7  11      105.85       64.84    100.97 o
  -6   7  11      336.19      395.10    116.61 o
  -5   7  11       18.05       46.57     94.18 o
  -4   7  11        1.00      -10.56     93.89 o
  -3   7  11      179.36      170.02    102.67 o
  -2   7  11       13.89      -90.43     90.43 o
  -1   7  11      182.59       53.84    114.69 o
   0   7  11      229.62      169.14    107.12 o
   1   7  11       34.27      108.34    117.66 o
   2   7  11      196.73      317.48    126.33 o
   3   7  11      360.66      260.53    131.24 o
   4   7  11      545.91      490.01    143.51 o
   5   7  11       48.90      149.70    120.57 o
   6   7  11        7.35      -55.26    199.72 o
   7   7  11      173.31      -83.51    161.65 o
   8   7  11        7.47       36.10    140.63 o
   9   7  11       45.74       -6.79    135.22 o
  10   7  11        0.74       59.37    167.51 o
  11   7  11       43.26      116.55    227.49 o
 -14   8  11        7.91     -151.78    151.78 o
 -13   8  11       20.60     -103.69    202.93 o
 -12   8  11        0.29      -67.32    221.02 o
 -11   8  11       42.69     -139.39    139.39 o
 -10   8  11      305.88      296.07    226.97 o
  -9   8  11        9.69     -189.74    189.74 o
  -8   8  11       14.75       -1.23    308.14 o
  -7   8  11       41.36       57.30    198.79 o
  -6   8  11       19.52     -118.76    118.76 o
  -5   8  11        9.09      -62.07    107.53 o
  -4   8  11      126.88      168.57    144.78 o
  -3   8  11        7.15      -63.93     97.99 o
  -2   8  11       34.05       54.39    178.87 o
  -1   8  11       15.84      -25.97    112.05 o
   0   8  11      198.52      147.85    170.12 o
   1   8  11       13.68        1.67    148.82 o
   2   8  11        0.02       15.44    112.22 o
   3   8  11       95.35      146.94    129.93 o
   4   8  11        0.07        9.80    115.61 o
   5   8  11      209.84       86.33    221.28 o
   6   8  11        2.27      -46.84    100.37 o
   7   8  11       46.35      284.94    140.37 o
   8   8  11        0.27      276.60    201.12 o
  -8   9  11      181.18      444.63    225.42 o
  -7   9  11      103.36      154.87    147.83 o
  -6   9  11       73.45      228.10    162.44 o
  -5   9  11        1.00      -17.23    132.20 o
  -4   9  11        1.88      173.74    142.61 o
  -3   9  11       12.72        5.15    125.19 o
  -2   9  11       29.11       13.80    199.57 o
  -1   9  11       55.03     -111.28    111.28 o
   0   9  11      118.67      154.89    126.48 o
   1   9  11       94.37      184.31    128.53 o
 -24   0  12     1664.50     1612.56    374.83 o
 -22   0  12       31.62      119.95    264.71 o
 -20   0  12      122.53       76.80    135.63 o
 -18   0  12      918.67      782.37    173.75 o
 -16   0  12     2777.26     3076.76    220.49 o
 -14   0  12     7597.61     7393.51    295.94 o
 -12   0  12     3607.88     3130.20    191.46 o
 -10   0  12     8787.79     8999.52    280.76 o
  -8   0  12      330.61      376.85     97.47 o
  -6   0  12    46718.55    49634.23    811.57 o
  -4   0  12    62534.63    69113.40   1055.05 o
  -2   0  12    16084.63    15216.18    329.37 o
   0   0  12    22763.28    22586.02    433.49 o
   2   0  12     2524.48     2693.35    141.10 o
   4   0  12     5975.89     6212.00    214.74 o
   6   0  12     1568.58     1584.65    140.28 o
   8   0  12     3283.29     3037.88    183.40 o
  10   0  12     5427.36     5645.30    253.96 o
  12   0  12      598.26      623.52    210.94 o
  14   0  12      887.54     1032.99    244.03 o
  16   0  12        1.98      -74.45    187.16 o
  18   0  12      235.77     -168.55    168.55 o
 -25   1  12      228.95      417.32    219.24 o
 -24   1  12       45.96     -157.35    157.35 o
 -23   1  12      638.69      419.07    219.47 o
 -22   1  12     1217.80     1244.43    171.89 o
 -21   1  12      290.63      319.45    135.87 o
 -20   1  12     2512.34     2397.46    200.52 o
 -19   1  12     2621.44     2558.10    187.73 o
 -18   1  12      195.01       93.27     92.56 o
 -17   1  12     1414.54     1252.57    128.38 o
 -16   1  12      592.57      544.03    110.89 o
 -15   1  12     1098.94     1125.53    113.55 o
 -14   1  12       59.71       49.54     76.46 o
 -13   1  12     4160.12     4283.34    265.04 o
 -12   1  12     4323.85     4680.71    162.41 o
 -11   1  12      165.00      114.06     68.94 o
 -10   1  12     9260.23     9718.23    210.44 o
  -9   1  12    15545.99    16005.19    284.84 o
  -8   1  12       29.63       96.85     47.69 o
  -7   1  12    18362.59    19466.88    253.38 o
  -6   1  12     1950.09     2041.01     78.86 o
  -5   1  12     4503.14     4141.61    125.99 o
  -4   1  12     6057.78     6278.89    123.55 o
  -3   1  12     6077.10     6558.06    274.24 o
  -2   1  12        1.69      -34.21     43.70 o
  -1   1  12    23443.72    23072.62    308.01 o
   0   1  12     6283.27     6194.07    137.57 o
   1   1  12      113.31       79.06     47.32 o
   2   1  12    17932.53    19049.40    275.82 o
   3   1  12     4344.23     4356.08    122.04 o
   4   1  12     2931.84     2965.12    108.42 o
   5   1  12     1925.38     1897.41    117.83 o
   6   1  12     1631.73     1563.26     96.42 o
   7   1  12     7350.80     7545.88    183.05 o
   8   1  12      411.61      391.72     95.96 o
   9   1  12     3311.96     3299.58    211.67 o
  10   1  12      179.97      274.46     98.77 o
  11   1  12     1408.57     1254.06    136.21 o
  12   1  12      494.87      523.23    114.15 o
  13   1  12      191.26      244.10    107.95 o
  14   1  12     1614.97     1591.30    208.98 o
  15   1  12      175.46      291.05    143.29 o
  16   1  12      223.64      146.23    138.02 o
  17   1  12      337.23      238.37    148.20 o
  18   1  12       32.06      -67.47    127.50 o
 -25   2  12       14.74      103.04    200.34 o
 -24   2  12        0.63       29.43    191.76 o
 -23   2  12      259.75      173.93    176.58 o
 -22   2  12        1.97     -116.52    116.52 o
 -21   2  12     1779.91     1808.15    319.44 o
 -20   2  12      883.85      745.56    199.01 o
 -19   2  12      305.72      166.26    119.11 o
 -18   2  12     2021.60     2048.50    151.76 o
 -17   2  12        2.19       23.22     89.01 o
 -16   2  12     1758.77     1685.87    134.36 o
 -15   2  12      342.61      230.24     92.54 o
 -14   2  12       35.15        6.54     78.32 o
 -13   2  12      445.28      339.94     86.69 o
 -12   2  12        4.42      -27.10     71.21 o
 -11   2  12     4138.61     3928.06    168.05 o
 -10   2  12     5413.67     5547.36    142.66 o
  -9   2  12    12974.86    12703.17    191.74 o
  -8   2  12     6195.52     6121.81    113.88 o
  -7   2  12     2268.37     2037.79     70.56 o
  -6   2  12      489.52      507.97     58.32 o
  -5   2  12     2434.48     2200.90     84.58 o
  -4   2  12      123.21      110.88     44.74 o
  -3   2  12    10859.50    10319.70    185.10 o
  -2   2  12       71.09      131.06     50.52 o
  -1   2  12     1491.19     1470.92    121.12 o
   0   2  12     3794.46     3791.76    154.55 o
   1   2  12     3423.24     3318.16    143.66 o
   2   2  12       18.80      -43.70     63.94 o
   3   2  12    12459.10    12519.65    273.81 o
   4   2  12     2032.29     1959.23    126.79 o
   5   2  12     2180.99     2202.88    135.49 o
   6   2  12       11.92        1.54     79.54 o
   7   2  12     3280.26     3204.29    196.40 o
   8   2  12     1556.57     1775.43    138.39 o
   9   2  12      546.33      667.49    109.23 o
  10   2  12       41.75        1.58     97.48 o
  11   2  12      519.17      326.19    106.91 o
  12   2  12       33.73       33.51    103.36 o
  13   2  12     1184.23     1332.00    148.94 o
  14   2  12     1168.28     1342.82    155.24 o
  15   2  12      242.46      327.89    119.89 o
  16   2  12       30.42     -130.11    132.05 o
  17   2  12      615.75      895.29    146.74 o
  18   2  12      210.45     -169.06    191.81 o
 -24   3  12       58.10        9.52    179.42 o
 -23   3  12       96.33      218.21    345.36 o
 -22   3  12      761.74      668.31    166.42 o
 -21   3  12       35.99       88.92    122.57 o
 -20   3  12      334.00      316.86    131.99 o
 -19   3  12       19.75      121.58    120.49 o
 -18   3  12      237.15      201.72    115.18 o
 -17   3  12     2101.12     1891.43    172.14 o
 -16   3  12      951.22     1253.69    149.17 o
 -15   3  12     1543.72     1405.47    159.83 o
 -14   3  12     1179.69     1178.67    117.07 o
 -13   3  12        0.63      -74.59     74.59 o
 -12   3  12     4313.12     4167.62    162.26 o
 -11   3  12     1202.41     1234.90     95.41 o
 -10   3  12    10896.92    11141.64    182.45 o
  -9   3  12      324.92      308.27     53.97 o
  -8   3  12     3187.50     3127.29     95.45 o
  -7   3  12     1443.50     1466.47     70.74 o
  -6   3  12     7682.75     7772.96    139.46 o
  -5   3  12     1706.84     1736.04     73.95 o
  -4   3  12     9630.33     9488.05    182.98 o
  -3   3  12      900.98      994.21     66.82 o
  -2   3  12     4173.76     4156.34    106.53 o
  -1   3  12     7778.52     8328.30    212.05 o
   0   3  12     5586.15     5549.00    176.42 o
   1   3  12     1192.31     1348.30    133.06 o
   2   3  12     6807.72     6507.82    198.29 o
   3   3  12      262.59      286.66     90.60 o
   4   3  12     2203.56     2746.76    174.90 o
   5   3  12      480.42      527.47    124.64 o
   6   3  12     2614.73     2512.50    147.89 o
   7   3  12      282.96      268.41     89.22 o
   8   3  12       77.42      111.43     87.78 o
   9   3  12      703.97      571.62    112.13 o
  10   3  12     2060.76     2276.11    160.28 o
  11   3  12      144.24       88.19    125.40 o
  12   3  12      661.74      591.18    255.15 o
  13   3  12       20.95      -40.79    118.21 o
  14   3  12      373.45      611.63    176.30 o
  15   3  12       21.50      -55.81    112.87 o
  16   3  12      157.50      353.63    137.70 o
  17   3  12      163.07      111.27    276.60 o
 -23   4  12      357.28      401.55    194.82 o
 -22   4  12       46.18      -60.14    116.02 o
 -21   4  12        0.99      159.79    170.84 o
 -20   4  12       32.37       28.01    121.35 o
 -19   4  12        9.58      161.35    118.08 o
 -18   4  12     1047.55     1042.37    172.82 o
 -17   4  12      430.87      324.44    119.21 o
 -16   4  12      828.68      819.51    139.74 o
 -15   4  12     5038.54     4811.74    228.84 o
 -14   4  12      442.99      301.21    102.16 o
 -13   4  12     5073.71     5049.35    181.00 o
 -12   4  12      208.05       76.70     94.91 o
 -11   4  12     2231.56     2262.87    118.10 o
 -10   4  12     1177.94     1219.64     96.77 o
  -9   4  12      560.90      651.48     68.44 o
  -8   4  12     3163.63     3403.38    133.05 o
  -7   4  12     1924.44     1985.22    108.23 o
  -6   4  12     1341.89     1474.77     78.23 o
  -5   4  12     1522.85     1529.13     78.16 o
  -4   4  12      153.78      134.02     51.50 o
  -3   4  12      122.63      207.22     57.82 o
  -2   4  12      106.23       91.52     60.86 o
  -1   4  12       33.98       11.82     57.07 o
   0   4  12     2098.25     1883.81    319.00 o
   1   4  12      815.36      949.61    152.52 o
   2   4  12     2868.46     3327.68    217.88 o
   3   4  12     1258.61     1201.11    160.54 o
   4   4  12      161.39      232.43    122.11 o
   5   4  12     1437.24     1332.16    173.71 o
   6   4  12     3400.02     3721.21    246.11 o
   7   4  12      639.94      471.56    142.73 o
   8   4  12      251.10      145.67    122.64 o
   9   4  12      238.77      290.61    136.24 o
  10   4  12      869.30     1032.34    174.55 o
  11   4  12     1194.57     1010.08    179.53 o
  12   4  12      233.96      261.57    148.20 o
  13   4  12      233.62      422.71    159.50 o
  14   4  12      108.85      161.94    382.33 o
  15   4  12      218.97       88.22    284.61 o
  16   4  12      266.93      518.51    170.89 o
 -22   5  12       93.62      267.16    191.81 o
 -21   5  12       45.65       93.48    148.97 o
 -20   5  12        7.69      222.59    152.20 o
 -19   5  12      636.26      838.03    267.55 o
 -18   5  12       27.18      212.75    213.01 o
 -17   5  12      800.61      951.48    396.29 o
 -16   5  12      257.03      291.93    351.57 o
 -15   5  12       46.24       57.30    105.46 o
 -14   5  12        1.12      -11.08    104.52 o
 -13   5  12     1215.17     1485.07    143.14 o
 -12   5  12      847.08      791.25    114.18 o
 -11   5  12     1723.93     1963.64    138.03 o
 -10   5  12       89.30      154.75     84.67 o
  -9   5  12     1161.13     1350.08    113.60 o
  -8   5  12      454.10      460.70     76.37 o
  -7   5  12     1892.60     1974.14    106.92 o
  -6   5  12        0.88       95.28     73.52 o
  -5   5  12     3629.24     3939.17    239.90 o
  -4   5  12      733.48      791.73     99.32 o
  -3   5  12     3544.21     3308.65    151.99 o
  -2   5  12      240.21      284.86     86.34 o
  -1   5  12     2791.54     2575.53    181.14 o
   0   5  12      949.65     1019.44    168.75 o
   1   5  12      544.07      817.11    119.54 o
   2   5  12        0.96      -99.88     99.88 o
   3   5  12     1521.12     1585.78    184.98 o
   4   5  12      375.08       61.55    120.93 o
   5   5  12      141.97      174.69    128.38 o
   6   5  12        0.52      -90.04    145.28 o
   7   5  12      173.68      354.54    146.01 o
   8   5  12       18.69       30.72    166.99 o
   9   5  12      671.45      719.89    165.22 o
  10   5  12       68.36      -90.65     90.65 o
  11   5  12      311.17      371.89    149.26 o
  12   5  12       17.10       62.15    119.41 o
  13   5  12      628.11      664.08    158.37 o
  14   5  12       91.26      210.56    142.65 o
  15   5  12      188.98      218.31    150.56 o
 -20   6  12      139.76      249.72    278.67 o
 -19   6  12       81.36      246.10    266.78 o
 -18   6  12      184.63      630.75    278.15 o
 -17   6  12       34.51      -90.79    142.65 o
 -16   6  12     1004.59     1140.58    196.68 o
 -15   6  12      601.83      667.78    174.46 o
 -14   6  12     1259.56     1499.08    298.74 o
 -13   6  12      824.16      946.07    153.31 o
 -12   6  12     3702.93     3890.20    223.48 o
 -11   6  12      445.05      621.30    134.74 o
 -10   6  12      134.08       97.96    118.87 o
  -9   6  12      242.13      189.32    129.26 o
  -8   6  12      584.60      272.13    360.62 o
  -7   6  12        0.04      -63.30     94.37 o
  -6   6  12      218.72      287.27     98.30 o
  -5   6  12      140.33       43.73     78.65 o
  -4   6  12     1598.49     1756.10    131.84 o
  -3   6  12       24.54       -9.66     88.88 o
  -2   6  12     2249.62     2248.33    148.59 o
  -1   6  12       14.37      -11.93     80.03 o
   0   6  12        4.13       94.07    116.86 o
   1   6  12       81.04       52.60     89.03 o
   2   6  12       72.38      135.16     97.27 o
   3   6  12      930.24      853.86    131.95 o
   4   6  12       37.50      108.59    129.81 o
   5   6  12      156.10      -30.54    149.93 o
   6   6  12     1237.17     1427.90    196.10 o
   7   6  12       52.62     -107.00    115.00 o
   8   6  12      678.80      671.67    161.71 o
   9   6  12      129.85      138.31    132.29 o
  10   6  12      180.21      293.52    146.20 o
  11   6  12       11.86       25.09    119.10 o
  12   6  12      182.51      433.03    159.87 o
  13   6  12       95.22       50.29    148.91 o
 -17   7  12      220.37      147.66    169.72 o
 -16   7  12      268.59      137.69    156.10 o
 -15   7  12        1.84      165.53    152.08 o
 -14   7  12      366.84      253.70    135.85 o
 -13   7  12      172.12      271.32    205.25 o
 -12   7  12        0.40      164.98    150.96 o
 -11   7  12       16.18     -118.18    126.52 o
 -10   7  12       80.82      137.35    130.26 o
  -9   7  12      137.18       88.21    134.10 o
  -8   7  12     1581.68     1847.13    219.26 o
  -7   7  12       14.52      -15.91    124.34 o
  -6   7  12       48.65      183.08    123.19 o
  -5   7  12      264.13      313.81    116.13 o
  -4   7  12       88.66       86.77    103.41 o
  -3   7  12      317.97      240.44    115.39 o
  -2   7  12       10.54       23.12     93.94 o
  -1   7  12      132.06       64.29    102.82 o
   0   7  12      563.30      425.66    145.83 o
   1   7  12       84.70        8.68    172.42 o
   2   7  12      409.87      305.50    180.44 o
   3   7  12       13.04       95.06    133.91 o
   4   7  12        0.60      243.69    132.98 o
   5   7  12       20.73       70.77    278.59 o
   6   7  12      382.89      414.45    122.94 o
   7   7  12      197.28      107.15    134.96 o
   8   7  12       88.57       96.16    200.60 o
   9   7  12       92.33       84.03    127.15 o
  10   7  12       13.86       80.38    209.91 o
 -14   8  12        3.11     -133.04    133.04 o
 -13   8  12       30.26      -33.90    294.96 o
 -12   8  12        0.14      -57.03    194.40 o
 -11   8  12      620.00      558.54    171.14 o
 -10   8  12       41.36      -12.75    138.03 o
  -9   8  12     1188.33     1057.67    343.81 o
  -8   8  12      419.15      182.15    152.82 o
  -7   8  12       78.79      -17.07    133.30 o
  -6   8  12       99.90      -24.43    125.37 o
  -5   8  12      385.13      182.13    215.59 o
  -4   8  12        0.36     -105.74    182.51 o
  -3   8  12       11.47      -36.53    122.63 o
  -2   8  12        0.28     -104.69    104.69 o
  -1   8  12      450.46      366.28    142.02 o
   0   8  12       13.46      -47.76    109.26 o
   1   8  12      361.90      280.65    169.32 o
   2   8  12      179.78      192.27    221.28 o
   3   8  12      531.22      410.98    154.11 o
   4   8  12       67.27       63.75    120.14 o
   5   8  12       47.19       95.24    122.10 o
   6   8  12       23.51     -101.71    140.37 o
   7   8  12        5.27      124.40    117.02 o
  -6   9  12       27.70      -79.62    137.23 o
  -5   9  12       19.28     -116.93    116.93 o
  -4   9  12       39.20       14.57    136.60 o
  -3   9  12       35.74      -82.13    217.66 o
  -2   9  12        2.13        0.52    122.34 o
  -1   9  12      135.32      179.69    145.68 o
 -25   0  13      246.47      185.61    276.60 o
 -23   0  13      130.91      417.75    293.15 o
 -21   0  13      127.24      208.43    147.65 o
 -19   0  13      904.02     1006.98    180.76 o
 -17   0  13      432.16      505.40    149.13 o
 -15   0  13     2093.57     1953.55    242.48 o
 -13   0  13     2744.42     2354.97    183.77 o
 -11   0  13      235.32      226.11     97.02 o
  -9   0  13      876.04      739.33    169.06 o
  -7   0  13      982.19     1057.86    116.62 o
  -5   0  13      613.52      546.25     82.32 o
  -3   0  13       11.09       33.25     71.54 o
  -1   0  13     8881.32     9171.59    250.82 o
   1   0  13     6697.46     6967.83    228.26 o
   3   0  13     1426.13     1677.63    153.29 o
   5   0  13      525.77      562.57    107.18 o
   7   0  13      530.82      572.91    121.01 o
   9   0  13      480.74      538.17    127.40 o
  11   0  13     6417.54     6642.04    424.98 o
  13   0  13      620.38      522.70    198.53 o
  15   0  13      935.69     1280.12    262.12 o
  17   0  13       83.53     -127.18    154.59 o
 -25   1  13       40.52     -126.47    199.31 o
 -24   1  13      322.20      157.57    192.00 o
 -23   1  13      202.41      266.96    129.00 o
 -22   1  13        4.50      119.17    121.61 o
 -21   1  13      808.02      779.84    130.35 o
 -20   1  13      388.96      431.22    111.79 o
 -19   1  13      116.95      193.17    100.79 o
 -18   1  13     3643.32     3649.90    180.98 o
 -17   1  13       28.06        6.78     87.19 o
 -16   1  13      896.12      815.76    109.40 o
 -15   1  13       55.55       57.99     82.53 o
 -14   1  13     1294.16     1255.67    141.34 o
 -13   1  13      488.86      640.41     93.02 o
 -12   1  13       32.55      -43.36    113.20 o
 -11   1  13      543.38      377.93     80.28 o
 -10   1  13       40.52      155.98     67.42 o
  -9   1  13      254.40      294.24     69.47 o
  -8   1  13      268.28      347.52     54.62 o
  -7   1  13        2.52       65.93     44.67 o
  -6   1  13      666.40      682.85     56.35 o
  -5   1  13       14.58      -26.45     37.65 o
  -4   1  13       59.39       89.11     53.75 o
  -3   1  13       63.06      104.13     53.03 o
  -2   1  13      310.87      318.13     57.12 o
  -1   1  13      404.72      457.69     59.13 o
   0   1  13      992.63     1036.07     72.74 o
   1   1  13      143.49      151.03     51.96 o
   2   1  13       49.11      -38.62     47.13 o
   3   1  13     3029.49     3238.30    112.03 o
   4   1  13      403.16      472.26     67.26 o
   5   1  13      311.43      272.14     68.46 o
   6   1  13       41.78       38.27     62.74 o
   7   1  13      279.38      221.97     90.86 o
   8   1  13        9.51      -10.29     81.23 o
   9   1  13     1094.63      944.07    119.77 o
  10   1  13      659.63      751.75    118.60 o
  11   1  13     1970.67     2189.50    183.39 o
  12   1  13     1290.78     1113.38    138.12 o
  13   1  13      320.35      364.24    114.84 o
  14   1  13       55.16      109.46    131.69 o
  15   1  13      207.33       27.73    127.13 o
  16   1  13       46.18      143.72    135.40 o
  17   1  13       81.80       54.43    131.24 o
  18   1  13        6.74      103.82    136.60 o
 -25   2  13        0.18     -159.21    159.21 o
 -24   2  13      132.48      402.04    191.29 o
 -23   2  13      271.60      330.52    143.15 o
 -22   2  13      295.98      184.76    130.73 o
 -21   2  13        1.73      114.11    153.82 o
 -20   2  13      120.26      204.81    119.85 o
 -19   2  13       91.03       39.98     90.63 o
 -18   2  13        4.43       73.83     91.95 o
 -17   2  13      490.85      348.29     97.95 o
 -16   2  13     1490.86     1338.39    127.32 o
 -15   2  13        2.31      -54.10     81.34 o
 -14   2  13      145.23      102.86     96.93 o
 -13   2  13     1203.86     1168.15    112.54 o
 -12   2  13     1209.12     1219.63    106.77 o
 -11   2  13      518.40      401.27     83.36 o
 -10   2  13     1747.10     1787.10     95.63 o
  -9   2  13       66.10       31.15     56.14 o
  -8   2  13      204.88      281.77     58.35 o
  -7   2  13      964.53     1098.50     72.36 o
  -6   2  13      170.95      234.59     51.68 o
  -5   2  13      308.78      250.44     49.94 o
  -4   2  13     3268.97     3159.76    122.15 o
  -3   2  13     5350.29     5418.96    144.87 o
  -2   2  13     1263.80     1307.63     74.82 o
  -1   2  13       18.32      -39.36     39.36 o
   0   2  13        1.25      -32.36     68.48 o
   1   2  13     1148.07     1047.22     65.75 o
   2   2  13      218.41       28.24     77.09 o
   3   2  13      666.60      686.32    151.04 o
   4   2  13       69.67       -7.87     79.43 o
   5   2  13      647.39      567.18     98.40 o
   6   2  13        2.66       71.87     87.46 o
   7   2  13      957.68      906.32    187.30 o
   8   2  13     2633.65     2343.80    154.98 o
   9   2  13      341.67      374.28    100.50 o
  10   2  13      336.54      433.62    108.62 o
  11   2  13      478.54      491.65    112.30 o
  12   2  13      231.60      401.40    112.29 o
  13   2  13      824.96      849.09    135.17 o
  14   2  13      249.63      467.05    124.92 o
  15   2  13      132.10      224.31    112.20 o
  16   2  13      168.50      235.14    118.36 o
  17   2  13       75.91      -34.42    126.33 o
 -24   3  13       72.63      -59.13    267.29 o
 -23   3  13        1.77      -13.69    150.20 o
 -22   3  13        1.43      114.40    147.30 o
 -21   3  13      498.08      526.97    142.36 o
 -20   3  13       83.18       32.29    118.07 o
 -19   3  13      160.75      165.93    123.56 o
 -18   3  13       33.21     -103.60    103.60 o
 -17   3  13      968.62      871.83    119.49 o
 -16   3  13       67.00      -20.13     80.61 o
 -15   3  13     1838.61     2013.97    142.48 o
 -14   3  13      527.98      573.65    176.19 o
 -13   3  13      429.25      416.41     94.63 o
 -12   3  13       89.04       47.31     77.45 o
 -11   3  13      936.03      950.27     92.44 o
 -10   3  13        2.06       15.78     64.53 o
  -9   3  13      788.40      730.00     78.62 o
  -8   3  13       63.99       90.69     46.75 o
  -7   3  13        7.39       25.06     45.40 o
  -6   3  13      255.32      222.80     50.74 o
  -5   3  13      495.67      520.78     63.03 o
  -4   3  13       11.48      -34.02     48.02 o
  -3   3  13      318.36      311.05     68.16 o
  -2   3  13       30.29       52.54     68.39 o
  -1   3  13     1674.14     1584.09    161.70 o
   0   3  13       41.76      -50.67     73.35 o
   1   3  13        6.60      134.97     79.56 o
   2   3  13        5.02       76.39     84.93 o
   3   3  13       50.00       52.08    109.15 o
   4   3  13       41.57      -54.13     80.11 o
   5   3  13     2218.90     2185.27    145.04 o
   6   3  13       30.74       61.13     82.23 o
   7   3  13      163.79       39.62     85.35 o
   8   3  13     3630.43     3544.40    278.03 o
   9   3  13      895.23      893.95    123.71 o
  10   3  13      123.20      267.12    207.84 o
  11   3  13      200.15      117.78    125.71 o
  12   3  13      243.37      169.71    124.93 o
  13   3  13        0.39       86.66    126.49 o
  14   3  13        2.18      -63.99    120.22 o
  15   3  13       36.92       23.22    121.61 o
  16   3  13        5.87      -39.54    329.08 o
 -23   4  13        0.44     -118.04    118.04 o
 -22   4  13      110.70      311.45    136.37 o
 -21   4  13      476.86      612.66    157.08 o
 -20   4  13      307.25      462.41    131.63 o
 -19   4  13      155.39      227.36    158.20 o
 -18   4  13      102.31      245.31    116.40 o
 -17   4  13       19.96     -127.94    127.94 o
 -16   4  13       97.75       32.10    115.44 o
 -15   4  13        0.37      -19.05     83.51 o
 -14   4  13       18.50      -78.99     78.99 o
 -13   4  13      981.64     1068.30    104.66 o
 -12   4  13      209.40      283.03     81.08 o
 -11   4  13       14.90      131.01     73.17 o
 -10   4  13     1090.90     1132.87     95.65 o
  -9   4  13       90.11      177.05     70.27 o
  -8   4  13      771.72      878.28     82.72 o
  -7   4  13     1549.33     1547.92     82.43 o
  -6   4  13      308.74      367.84     89.90 o
  -5   4  13      103.03      118.25     65.70 o
  -4   4  13     1131.55     1019.32     81.12 o
  -3   4  13        0.33      -54.96     54.96 o
  -2   4  13     1929.95     2100.55    111.28 o
  -1   4  13        1.13      -71.11     71.11 o
   0   4  13      343.77      277.30    120.53 o
   1   4  13        0.03      120.51    115.23 o
   2   4  13       48.77       27.60    115.69 o
   3   4  13      157.58       28.72    196.72 o
   4   4  13        8.64      -90.05    108.07 o
   5   4  13      195.02        0.75    132.35 o
   6   4  13      512.35      360.54    141.66 o
   7   4  13       66.39       46.33    117.78 o
   8   4  13     1352.03     1341.21    190.46 o
   9   4  13      976.13      865.45    180.22 o
  10   4  13        6.88       65.09    131.97 o
  11   4  13        0.82        0.61    125.43 o
  12   4  13      139.00      412.62    151.93 o
  13   4  13       41.19      159.67    134.56 o
  14   4  13       18.53       10.11    128.55 o
  15   4  13       10.59     -127.03    127.03 o
 -22   5  13       55.09      141.02    230.07 o
 -21   5  13        0.27        5.41    345.88 o
 -20   5  13       18.00      410.47    161.68 o
 -19   5  13        5.34      205.85    166.56 o
 -18   5  13       47.22     -108.06    228.00 o
 -17   5  13        9.32       50.63    220.51 o
 -16   5  13       89.25      212.77    195.17 o
 -15   5  13       34.87      198.71    113.50 o
 -14   5  13       96.63      -24.90    101.26 o
 -13   5  13        0.68      139.40     93.79 o
 -12   5  13      367.57      433.40    102.96 o
 -11   5  13      589.97      546.28     87.63 o
 -10   5  13      254.70      308.46     75.56 o
  -9   5  13       80.27      187.17     81.17 o
  -8   5  13     1235.65     1408.07    116.66 o
  -7   5  13       26.39      -61.32     82.70 o
  -6   5  13      112.10      161.17     79.61 o
  -5   5  13        1.19       11.03     74.00 o
  -4   5  13       28.31        0.13     69.40 o
  -3   5  13      314.93      373.38     89.25 o
  -2   5  13      125.44       92.81     81.19 o
  -1   5  13       53.52       14.91     84.55 o
   0   5  13        5.29       -8.38     80.27 o
   1   5  13      469.38      423.28    104.45 o
   2   5  13        1.15       35.35    146.57 o
   3   5  13      246.65       93.95    241.96 o
   4   5  13       27.20      -98.78     98.78 o
   5   5  13      803.37      644.56    269.88 o
   6   5  13      264.67      185.42    137.43 o
   7   5  13      258.16      522.23    153.61 o
   8   5  13      729.10      937.29    203.96 o
   9   5  13       14.78     -104.15    199.82 o
  10   5  13        0.04      -61.94    277.89 o
  11   5  13       31.54      -50.56    297.28 o
  12   5  13       42.29      166.73    154.59 o
  13   5  13        1.17      181.09    150.45 o
  14   5  13       65.76      351.38    322.36 o
 -20   6  13      218.51      703.20    712.44 o
 -19   6  13       28.96      416.71    283.84 o
 -18   6  13       19.64      -87.31    254.89 o
 -17   6  13      457.85      379.31    169.16 o
 -16   6  13       25.18      -50.33    142.74 o
 -15   6  13       16.78        1.21    177.33 o
 -14   6  13       69.76      -35.87    116.76 o
 -13   6  13       11.47      -80.93    112.21 o
 -12   6  13       29.88      145.63    115.95 o
 -11   6  13       15.66      -91.31     91.31 o
 -10   6  13       80.87      109.49    115.26 o
  -9   6  13        8.99       12.85    106.59 o
  -8   6  13      256.10      127.58    125.79 o
  -7   6  13      797.71      794.74    158.98 o
  -6   6  13        3.55        1.01     87.08 o
  -5   6  13        1.99       51.36     79.42 o
  -4   6  13       21.84       -0.95     83.37 o
  -3   6  13      129.33      157.78     85.28 o
  -2   6  13       17.94       10.57     78.06 o
  -1   6  13       96.23      108.48     99.97 o
   0   6  13       89.08       98.74     92.65 o
   1   6  13      239.46      170.00     99.22 o
   2   6  13        0.04       -0.12     85.60 o
   3   6  13       68.81       61.47     92.38 o
   4   6  13      196.97       41.95    130.41 o
   5   6  13       38.83       -4.48    121.16 o
   6   6  13      228.64      265.31    141.48 o
   7   6  13      270.45      242.74    178.11 o
   8   6  13        0.20       22.19    163.12 o
   9   6  13       12.15      -67.32    104.71 o
  10   6  13       21.99     -165.00    249.46 o
  11   6  13       47.62       87.66    309.69 o
  12   6  13       87.38      134.28    152.74 o
 -17   7  13        1.01      -51.28    148.30 o
 -16   7  13       58.73      155.05    164.19 o
 -15   7  13       44.41     -168.55    168.55 o
 -14   7  13      174.54       13.62    250.23 o
 -13   7  13       53.27      -51.26    133.48 o
 -12   7  13       19.41     -119.37    119.37 o
 -11   7  13       92.30      194.70    140.60 o
 -10   7  13       71.05      166.08    139.90 o
  -9   7  13       79.03     -112.70    131.32 o
  -8   7  13        1.19      -14.80    173.46 o
  -7   7  13       39.12       60.53    201.89 o
  -6   7  13        8.38       57.51    223.09 o
  -5   7  13       41.66       94.35    121.14 o
  -4   7  13      283.77      161.89    136.63 o
  -3   7  13       20.22        6.32    111.04 o
  -2   7  13       33.98       10.98    101.97 o
  -1   7  13       16.72     -106.55    106.55 o
   0   7  13       31.29      -61.44    123.82 o
   1   7  13       76.02      260.37    132.73 o
   2   7  13       46.28      136.96    132.70 o
   3   7  13       19.30      110.44    126.73 o
   4   7  13      354.77      398.48    131.03 o
   5   7  13       15.99       78.61    108.99 o
   6   7  13       56.84      134.79    112.76 o
   7   7  13        8.47     -144.50    144.50 o
   8   7  13        2.46       67.89    131.65 o
   9   7  13       16.29     -192.33    192.33 o
 -13   8  13       44.75     -228.92    244.80 o
 -12   8  13        1.89       91.64    154.31 o
 -11   8  13       17.17     -125.34    125.34 o
 -10   8  13       64.37      -14.91    143.23 o
  -9   8  13       52.97      239.01    151.38 o
  -8   8  13       27.06       97.44    133.46 o
  -7   8  13       26.06       59.07    212.75 o
  -6   8  13        3.60     -115.02    115.02 o
  -5   8  13       36.08      206.24    133.17 o
  -4   8  13       73.32      172.22    144.79 o
  -3   8  13       40.34       55.39    130.33 o
  -2   8  13       72.32      177.97    143.07 o
  -1   8  13        1.82       41.07    114.16 o
   0   8  13        0.01       65.29    132.41 o
   1   8  13      172.71      400.03    154.48 o
   2   8  13        3.47      -69.33    109.21 o
   3   8  13      225.70       87.73    129.02 o
   4   8  13        0.54      -10.03    106.07 o
   5   8  13       37.08      235.06    135.13 o
   6   8  13       23.26      275.42    140.14 o
 -24   0  14      495.72     1170.51    381.04 o
 -22   0  14      506.56      395.02    165.90 o
 -20   0  14      820.46      778.39    176.44 o
 -18   0  14     3933.31     3869.14    264.69 o
 -16   0  14    11928.39    12296.78    887.19 o
 -14   0  14     1643.94     1661.54    178.80 o
 -12   0  14       94.14       72.35     97.17 o
 -10   0  14     3149.29     3258.58    186.63 o
  -8   0  14     1549.70     2316.49    158.66 o
  -6   0  14      621.48      443.93    124.25 o
  -4   0  14    14607.34    14501.49    339.69 o
  -2   0  14     5328.29     5726.55    203.33 o
   0   0  14      141.47      142.51     80.25 o
   2   0  14     6036.46     6508.11    303.74 o
   4   0  14       23.06       88.67     94.61 o
   6   0  14     2648.71     2653.36    229.55 o
   8   0  14     4218.33     4330.44    224.36 o
  10   0  14     1956.72     1436.26    243.51 o
  12   0  14      755.53      727.95    217.66 o
  14   0  14     1641.30     1776.45    298.83 o
  16   0  14      417.91      557.34    232.14 o
 -25   1  14      155.66      147.12    201.93 o
 -24   1  14       15.33      -70.26    160.65 o
 -23   1  14       25.43       30.65    111.37 o
 -22   1  14      200.04       99.97    104.63 o
 -21   1  14      188.79       17.13    115.89 o
 -20   1  14        1.37       22.65     97.64 o
 -19   1  14     2392.00     2548.88    173.13 o
 -18   1  14      424.97      536.24    110.59 o
 -17   1  14      886.48      911.34    120.89 o
 -16   1  14     2347.46     2182.82    144.16 o
 -15   1  14     3840.30     4048.51    173.89 o
 -14   1  14     1596.61     1568.20    124.14 o
 -13   1  14     4701.86     4593.07    173.00 o
 -12   1  14     5678.73     5632.48    435.44 o
 -11   1  14     1439.73     1426.65    108.41 o
 -10   1  14     1803.40     1717.17    108.17 o
  -9   1  14      762.93      762.15     69.30 o
  -8   1  14     1344.82     1327.65     75.13 o
  -7   1  14     6701.60     6267.98    134.16 o
  -6   1  14      215.02      186.51     53.88 o
  -5   1  14        5.23       31.04     39.25 o
  -4   1  14     9215.88     9650.49    190.39 o
  -3   1  14     1881.24     1734.95     89.42 o
  -2   1  14       13.92       25.69     50.00 o
  -1   1  14     6817.72     6827.59    266.35 o
   0   1  14        6.93      -16.93     47.02 o
   1   1  14        5.45       10.09     47.38 o
   2   1  14     2815.92     2653.28    105.18 o
   3   1  14     1118.87     1198.18     83.48 o
   4   1  14      151.44       92.75     59.92 o
   5   1  14     1687.90     1922.12    134.13 o
   6   1  14      558.46      593.27    103.40 o
   7   1  14     1440.30     1377.96    227.36 o
   8   1  14      182.18      219.63    126.71 o
   9   1  14     2517.31     2437.11    165.05 o
  10   1  14      668.35      562.43    115.55 o
  11   1  14       31.97       44.46    127.34 o
  12   1  14      344.66      317.39    111.22 o
  13   1  14      719.22      589.55    156.80 o
  14   1  14       79.74      111.30    135.41 o
  15   1  14       65.62      -44.56    135.46 o
  16   1  14      635.49      362.46    156.72 o
  17   1  14      193.88      351.76    188.45 o
 -25   2  14       98.21     -139.13    244.29 o
 -24   2  14       90.74      131.12    130.70 o
 -23   2  14      371.73      147.62    123.60 o
 -22   2  14      353.43      328.98    136.57 o
 -21   2  14     1079.54     1169.05    168.80 o
 -20   2  14      881.85     1037.87    133.60 o
 -19   2  14     2554.81     2515.97    204.47 o
 -18   2  14      301.01      343.74    103.85 o
 -17   2  14     1810.39     1810.09    193.35 o
 -16   2  14      542.89      491.12    101.57 o
 -15   2  14     1032.72      981.87    146.06 o
 -14   2  14       62.04      171.79     98.63 o
 -13   2  14     5885.66     5862.32    192.53 o
 -12   2  14        1.25      -69.56     69.56 o
 -11   2  14      333.88      300.34     84.39 o
 -10   2  14     1472.60     1435.98     91.07 o
  -9   2  14      795.11      771.64     75.32 o
  -8   2  14     7634.60     7888.75    164.33 o
  -7   2  14     3808.41     3811.08    115.19 o
  -6   2  14     5115.20     5472.33    130.73 o
  -5   2  14     2170.02     2140.57     98.73 o
  -4   2  14       37.32      -26.59     51.47 o
  -3   2  14       43.97       62.94     51.32 o
  -2   2  14     1074.39     1082.42    111.71 o
  -1   2  14     5591.28     5547.16    133.99 o
   0   2  14     1876.11     1740.34    119.69 o
   1   2  14     4248.52     4239.46    170.51 o
   2   2  14      444.22      343.66     91.00 o
   3   2  14     2004.92     2225.62    140.20 o
   4   2  14        1.65       17.48     81.39 o
   5   2  14     4283.53     4391.98    240.20 o
   6   2  14     2816.21     2814.02    164.16 o
   7   2  14      209.29       90.31     94.38 o
   8   2  14       34.16       95.23     94.83 o
   9   2  14      155.32      142.41     96.67 o
  10   2  14     1141.06     1192.25    141.40 o
  11   2  14     1667.81     1886.43    162.35 o
  12   2  14       44.78      153.50    105.11 o
  13   2  14      696.29      670.15    130.39 o
  14   2  14       10.04      -66.05    103.94 o
  15   2  14      455.66      437.84    134.27 o
  16   2  14      116.44      128.01    183.28 o
  17   2  14      359.36      445.66    251.27 o
 -24   3  14      311.67      341.58    143.44 o
 -23   3  14        0.06      -82.99    196.13 o
 -22   3  14     2067.66     2316.52    214.63 o
 -21   3  14      118.73       24.64    188.11 o
 -20   3  14      349.30      256.57    129.54 o
 -19   3  14      240.79      262.22    104.03 o
 -18   3  14       13.14       10.87     85.89 o
 -17   3  14      159.66       84.69     91.51 o
 -16   3  14      176.43      116.67    107.13 o
 -15   3  14       23.92      -22.41     87.98 o
 -14   3  14       97.23       35.61     85.25 o
 -13   3  14      124.76      -19.03     80.24 o
 -12   3  14     3399.05     3392.15    135.92 o
 -11   3  14      308.29      200.73     75.73 o
 -10   3  14     9541.66     9060.51    194.40 o
  -9   3  14        2.50      -49.66     59.32 o
  -8   3  14     4817.53     4529.73    135.54 o
  -7   3  14     1227.27     1342.66     85.66 o
  -6   3  14     1684.16     1665.50     87.49 o
  -5   3  14       91.51      195.42     56.60 o
  -4   3  14     1938.13     2025.82     89.31 o
  -3   3  14      475.82      566.73     77.85 o
  -2   3  14       42.30       27.47     75.38 o
  -1   3  14     2133.78     2148.55    164.91 o
   0   3  14     2306.69     2317.88    150.65 o
   1   3  14       58.38       96.12     85.61 o
   2   3  14     3573.86     3496.86    246.23 o
   3   3  14      567.71      676.59    107.56 o
   4   3  14     1201.31     1261.49    127.74 o
   5   3  14      379.97      389.95    104.83 o
   6   3  14     1601.29     1550.86    166.79 o
   7   3  14        2.11      -16.41     90.03 o
   8   3  14      793.71      846.60    166.77 o
   9   3  14      463.20      373.73    146.76 o
  10   3  14      111.67      -74.56    179.66 o
  11   3  14       32.46      -45.88    121.92 o
  12   3  14     1476.88     1426.88    197.02 o
  13   3  14       22.86      -54.23    110.31 o
  14   3  14      325.12      418.99    147.71 o
  15   3  14       20.33     -100.06    509.26 o
  16   3  14      202.53      183.22    412.58 o
 -23   4  14      966.09     1240.80    185.62 o
 -22   4  14      109.99       50.67    122.29 o
 -21   4  14       15.48      137.14    126.79 o
 -20   4  14      407.59      456.28    136.21 o
 -19   4  14       88.43       36.92    108.86 o
 -18   4  14     1177.77     1283.35    164.92 o
 -17   4  14       91.49      162.17    147.31 o
 -16   4  14     1951.75     1920.39    147.26 o
 -15   4  14      329.25      381.99    104.02 o
 -14   4  14      404.10      394.16    103.24 o
 -13   4  14     4499.58     4472.78    162.79 o
 -12   4  14      288.18      339.11     83.00 o
 -11   4  14     1566.29     1503.56    106.34 o
 -10   4  14     1682.65     1588.88    104.66 o
  -9   4  14      410.17      423.06     78.21 o
  -8   4  14       96.16       65.21     65.48 o
  -7   4  14     1162.89     1147.10     88.26 o
  -6   4  14     2059.64     1925.33    107.64 o
  -5   4  14      694.57      691.21     76.76 o
  -4   4  14      695.30      659.52     83.87 o
  -3   4  14      316.33      361.97     74.88 o
  -2   4  14      268.78      388.55    110.10 o
  -1   4  14       64.38       50.63     88.71 o
   0   4  14      183.21        6.94    111.80 o
   1   4  14      397.88      360.31    133.80 o
   2   4  14      557.66      698.68    152.32 o
   3   4  14     1932.79     2036.63    198.75 o
   4   4  14     1157.35     1137.34    262.64 o
   5   4  14      344.56      272.02    160.79 o
   6   4  14       49.92      182.24    139.59 o
   7   4  14      146.53      238.24    207.84 o
   8   4  14     1198.31     1248.05    223.87 o
   9   4  14      534.45      387.62    144.56 o
  10   4  14      126.75      129.95    131.41 o
  11   4  14      103.79        2.49    132.10 o
  12   4  14      229.13      324.81    142.23 o
  13   4  14      458.92      375.61    134.60 o
  14   4  14       58.67      279.32    145.64 o
  15   4  14      190.29       68.18    280.22 o
 -22   5  14        1.75      352.97    185.69 o
 -21   5  14        5.66      -66.75    411.54 o
 -20   5  14       28.45      151.45    146.38 o
 -19   5  14      557.91      907.16    198.29 o
 -18   5  14        1.60      211.97    273.50 o
 -17   5  14      262.44      664.69    186.97 o
 -16   5  14      436.35      287.38    122.66 o
 -15   5  14       27.25      -36.86    104.00 o
 -14   5  14     1407.51     1284.91    135.09 o
 -13   5  14       87.73      214.57     83.00 o
 -12   5  14      692.90      670.53    101.54 o
 -11   5  14       80.95      -29.81     71.50 o
 -10   5  14      103.68      100.88     86.63 o
  -9   5  14     1318.59     1332.76    120.66 o
  -8   5  14        0.56      122.85     92.70 o
  -7   5  14     2015.97     2070.92    157.39 o
  -6   5  14      418.24      388.52    100.28 o
  -5   5  14     1031.98     1040.91    128.90 o
  -4   5  14      124.85       55.30     93.88 o
  -3   5  14     2658.47     2631.81    171.33 o
  -2   5  14       60.58      206.09     96.84 o
  -1   5  14      990.68      907.86    128.60 o
   0   5  14      826.22      941.18    129.49 o
   1   5  14      116.24       94.79    179.14 o
   2   5  14      844.39      481.52    149.04 o
   3   5  14        1.96       37.61    175.53 o
   4   5  14      133.10      211.03    137.36 o
   5   5  14     1828.66     1833.79    208.73 o
   6   5  14        4.66      114.26    127.35 o
   7   5  14      262.43      156.27    291.85 o
   8   5  14      171.89      307.82    137.20 o
   9   5  14     1177.73     1096.53    186.81 o
  10   5  14      129.07       98.84    145.80 o
  11   5  14      292.33      130.61    142.42 o
  12   5  14        0.84       48.64    185.09 o
  13   5  14       27.73       35.59    123.97 o
 -20   6  14      270.53     1123.06    625.07 o
 -19   6  14       79.36       34.64    219.73 o
 -18   6  14      202.87      178.90    169.89 o
 -17   6  14      104.85       54.56    154.99 o
 -16   6  14      373.56      424.31    171.92 o
 -15   6  14       73.21      -41.23    140.36 o
 -14   6  14      351.90      253.67    123.29 o
 -13   6  14      991.69     1105.34    154.32 o
 -12   6  14       87.57       -7.94    169.58 o
 -11   6  14      199.96      -18.83    184.57 o
 -10   6  14     2072.91     1867.59    408.44 o
  -9   6  14       10.04      -11.00    113.87 o
  -8   6  14       17.24       37.96    109.02 o
  -7   6  14      446.28      384.39    110.84 o
  -6   6  14      402.13      237.32    136.00 o
  -5   6  14      295.86      285.16    108.02 o
  -4   6  14     1030.95     1029.53    181.73 o
  -3   6  14       28.60      -11.55     84.09 o
  -2   6  14     1719.56     1543.14    158.93 o
  -1   6  14      170.34      111.60    101.91 o
   0   6  14     1221.23     1284.41    150.23 o
   1   6  14       65.84      -89.17     89.17 o
   2   6  14        2.05       93.58    123.20 o
   3   6  14       41.78      -43.35     86.18 o
   4   6  14       33.63      159.31    132.42 o
   5   6  14       68.73     -279.18    299.61 o
   6   6  14      427.08      234.09    140.23 o
   7   6  14        0.22     -100.57    100.57 o
   8   6  14      518.49      797.13    259.02 o
   9   6  14        0.75     -113.61    113.61 o
  10   6  14       41.68      250.16    144.16 o
  11   6  14        4.50       85.55    133.83 o
 -17   7  14      394.67      380.41    371.47 o
 -16   7  14       58.65      -41.36    194.40 o
 -15   7  14      204.32     -143.67    156.07 o
 -14   7  14      460.18      498.94    183.72 o
 -13   7  14      399.82      131.28    158.18 o
 -12   7  14      123.42      235.29    162.19 o
 -11   7  14      194.49      229.80    144.72 o
 -10   7  14        0.36       38.97    157.43 o
  -9   7  14      314.31      283.91    145.09 o
  -8   7  14      128.10      -63.80    128.76 o
  -7   7  14       53.95       88.45    126.87 o
  -6   7  14      352.57      436.72    145.06 o
  -5   7  14       34.69     -102.81    102.81 o
  -4   7  14      172.65       97.42    122.76 o
  -3   7  14      603.94      371.11    139.08 o
  -2   7  14      318.28      497.27    142.85 o
  -1   7  14      323.99      242.62    130.75 o
   0   7  14       57.29      173.55    112.09 o
   1   7  14      309.99      263.87    131.80 o
   2   7  14      513.63      494.68    321.84 o
   3   7  14       39.23      211.24     99.68 o
   4   7  14       63.39      -18.08     87.17 o
   5   7  14       47.66      140.12    103.49 o
   6   7  14       59.87       65.44    176.65 o
   7   7  14       83.09     -119.98    119.98 o
   8   7  14      148.69      394.35    162.39 o
   9   7  14       84.40      108.50    137.14 o
 -13   8  14       24.18     -145.32    145.32 o
 -12   8  14       39.44      -80.53    239.38 o
 -11   8  14       82.38     -257.37    266.52 o
 -10   8  14      182.17      256.04    162.43 o
  -9   8  14      499.35      376.55    246.61 o
  -8   8  14      150.17      -41.80    268.85 o
  -7   8  14      577.68      188.58    268.85 o
  -6   8  14      254.89     -105.85    360.36 o
  -5   8  14       25.63       36.83    133.39 o
  -4   8  14        7.08      -15.91    157.95 o
  -3   8  14       93.75      -14.88    121.37 o
  -2   8  14       46.15      -68.74    183.80 o
  -1   8  14      192.53      317.73    156.42 o
   0   8  14        0.15      195.86    135.39 o
   1   8  14      351.23      515.54    177.85 o
   2   8  14       77.23      213.66    136.97 o
   3   8  14      300.90      377.88    147.59 o
   4   8  14      357.82      439.18    146.21 o
   5   8  14      154.02      -32.05    172.16 o
 -25   0  15      159.25        8.27    262.64 o
 -23   0  15      119.87      161.04    135.91 o
 -21   0  15      294.88      428.86    160.00 o
 -19   0  15       41.63     -108.17    121.95 o
 -17   0  15     2905.88     2431.59    353.64 o
 -15   0  15     2866.00     2746.47    290.82 o
 -13   0  15     2064.93     1917.90    173.27 o
 -11   0  15       99.64      257.87    110.05 o
  -9   0  15       19.08        5.78     97.96 o
  -7   0  15      473.01      305.75     96.32 o
  -5   0  15        1.88       14.49     74.31 o
  -3   0  15      221.41      209.96     85.88 o
  -1   0  15     1032.73     1068.41    113.73 o
   1   0  15     3222.99     3426.97    174.34 o
   3   0  15      153.74      269.64     99.32 o
   5   0  15      369.85      451.25    113.41 o
   7   0  15        7.57      160.30    217.66 o
   9   0  15        0.81       36.19    170.10 o
  11   0  15      166.52      -31.02    164.41 o
  13   0  15     1363.46     1433.16    272.46 o
  15   0  15      144.54      196.98    209.39 o
 -25   1  15      282.14       34.27    188.32 o
 -24   1  15      310.14      177.71    129.90 o
 -23   1  15      286.27      244.86    113.98 o
 -22   1  15      766.63      793.21    134.21 o
 -21   1  15       65.14      -13.05     98.95 o
 -20   1  15     1295.81     1161.82    162.31 o
 -19   1  15      150.25       67.77     94.99 o
 -18   1  15     1675.58     1293.47    135.86 o
 -17   1  15      974.18      891.48    117.48 o
 -16   1  15     1078.06     1178.76    123.87 o
 -15   1  15     2821.89     2758.65    152.10 o
 -14   1  15      376.14      346.12     89.09 o
 -13   1  15      370.49      351.01     84.38 o
 -12   1  15      296.45      305.39     87.98 o
 -11   1  15      745.65      793.20     97.14 o
 -10   1  15       14.09       66.52     68.15 o
  -9   1  15        3.50      104.12     53.08 o
  -8   1  15      660.53      534.50     60.40 o
  -7   1  15       69.97      115.40     46.92 o
  -6   1  15        1.17       -3.00     41.26 o
  -5   1  15       61.68       65.17     42.08 o
  -4   1  15      333.87      199.56     61.73 o
  -3   1  15      202.19      252.23     60.37 o
  -2   1  15      568.03      665.47     70.73 o
  -1   1  15     1449.88     1444.13    100.44 o
   0   1  15      647.44      711.81     72.58 o
   1   1  15     1953.05     2091.37    115.39 o
   2   1  15       21.08       60.40     55.55 o
   3   1  15      871.14      980.30     84.70 o
   4   1  15     1072.92     1312.69    121.36 o
   5   1  15      558.90      412.17    101.78 o
   6   1  15      127.89       65.71     90.79 o
   7   1  15       11.33      111.89    112.55 o
   8   1  15      854.29     1080.54    141.12 o
   9   1  15        0.65      116.33     99.61 o
  10   1  15       16.47       -8.88     94.46 o
  11   1  15       26.70     -119.95    119.95 o
  12   1  15      376.42      311.37    142.77 o
  13   1  15     1450.89     1065.43    187.34 o
  14   1  15      493.85      269.79    240.67 o
  15   1  15       97.74      115.66    142.86 o
  16   1  15      344.52      275.09    151.58 o
 -25   2  15       57.17      -17.09    149.76 o
 -24   2  15      281.62      225.89    244.83 o
 -23   2  15        0.33      124.90    229.41 o
 -22   2  15       35.52      -11.50    118.44 o
 -21   2  15      177.61      151.64    102.07 o
 -20   2  15       73.02       46.05     98.95 o
 -19   2  15      458.65      442.09    122.61 o
 -18   2  15      233.35      255.67     97.65 o
 -17   2  15      669.40      616.30    113.10 o
 -16   2  15      274.17      288.27     96.09 o
 -15   2  15      132.61      -69.72     80.39 o
 -14   2  15     2616.41     2686.35    151.06 o
 -13   2  15       39.26       56.65     81.64 o
 -12   2  15      820.14      794.51    100.83 o
 -11   2  15      305.84      391.14     77.51 o
 -10   2  15      614.24      697.20     84.56 o
  -9   2  15        0.79      -50.99     56.08 o
  -8   2  15      109.14       32.04     55.43 o
  -7   2  15        4.52      -22.06     48.31 o
  -6   2  15      429.86      446.43     60.98 o
  -5   2  15        3.67      -41.99     41.99 o
  -4   2  15      564.81      620.55     61.29 o
  -3   2  15      489.14      496.32     66.77 o
  -2   2  15       11.09       15.66     49.91 o
  -1   2  15       66.33      202.73     85.54 o
   0   2  15      171.91      196.19     90.36 o
   1   2  15       17.13      -85.70     85.70 o
   2   2  15      752.77      763.80    109.85 o
   3   2  15      244.02      279.08    116.84 o
   4   2  15      380.78      469.19    109.13 o
   5   2  15      164.94       14.87     90.89 o
   6   2  15       24.78      -29.79     84.93 o
   7   2  15        0.45       60.44     91.76 o
   8   2  15      513.93      619.84    119.69 o
   9   2  15       73.07       30.89     98.24 o
  10   2  15      223.53       84.20     99.94 o
  11   2  15      150.82       21.98     98.42 o
  12   2  15       16.08      -99.18     99.18 o
  13   2  15       27.25      107.37    131.81 o
  14   2  15       74.21      166.45    127.84 o
  15   2  15      106.69       58.99    134.40 o
  16   2  15       54.23     -179.92    179.92 o
 -24   3  15      203.16      194.02    144.53 o
 -23   3  15      197.78      -27.88    117.81 o
 -22   3  15        5.57       32.49    122.04 o
 -21   3  15     1675.97     1661.42    193.41 o
 -20   3  15       60.75      164.13     99.88 o
 -19   3  15     1578.03     1880.52    155.08 o
 -18   3  15      330.02      292.85     99.55 o
 -17   3  15      287.10      304.95    113.65 o
 -16   3  15       10.45       69.23     99.45 o
 -15   3  15       15.06      -46.07     85.02 o
 -14   3  15      625.78      586.65    102.31 o
 -13   3  15      429.66      399.05    112.66 o
 -12   3  15      289.93      284.38     78.36 o
 -11   3  15     2676.58     2620.03    122.44 o
 -10   3  15      295.62      142.98     71.56 o
  -9   3  15        1.28       25.81     61.05 o
  -8   3  15      704.28      741.99     79.68 o
  -7   3  15        5.75      141.86     60.09 o
  -6   3  15      998.74      972.41     79.65 o
  -5   3  15      553.17      459.64     66.55 o
  -4   3  15     1079.64      995.12    109.88 o
  -3   3  15       75.74       71.63     76.86 o
  -2   3  15      921.47      940.79    107.86 o
  -1   3  15        3.62      -79.91     79.91 o
   0   3  15      141.01      125.43     89.57 o
   1   3  15      175.67       81.80     87.39 o
   2   3  15      187.86      131.50     94.19 o
   3   3  15        4.75      -82.19     82.19 o
   4   3  15      630.13      807.53    153.17 o
   5   3  15      117.75      136.51     95.55 o
   6   3  15      216.60      230.83    104.88 o
   7   3  15      587.12      427.41    110.05 o
   8   3  15        3.84       -6.45    195.17 o
   9   3  15      313.85      364.76    143.65 o
  10   3  15      806.64      406.12    155.85 o
  11   3  15        6.45      -42.15    118.55 o
  12   3  15       75.62      336.10    140.18 o
  13   3  15       57.59      110.86    135.17 o
  14   3  15        0.47      104.93    138.38 o
  15   3  15      128.27      113.32    390.60 o
 -23   4  15        4.35      -35.45    220.27 o
 -22   4  15      318.42      306.62    138.31 o
 -21   4  15      104.78        7.64    129.51 o
 -20   4  15      204.35      281.53    130.17 o
 -19   4  15      424.92      584.47    139.69 o
 -18   4  15      118.88      488.09    136.73 o
 -17   4  15       27.49      -29.57     88.22 o
 -16   4  15       54.57      -82.71     82.71 o
 -15   4  15      114.31      117.81     89.58 o
 -14   4  15      437.37      399.22    114.85 o
 -13   4  15        0.33      -43.00     74.74 o
 -12   4  15       12.20       38.49     74.65 o
 -11   4  15     1381.15     1233.10    103.85 o
 -10   4  15      532.72      540.55     82.22 o
  -9   4  15      625.98      605.06     82.93 o
  -8   4  15      440.77      337.36     74.45 o
  -7   4  15      118.66      176.43     71.78 o
  -6   4  15       46.05       59.63     70.55 o
  -5   4  15      298.12      172.08     72.05 o
  -4   4  15       18.26      -63.96     63.96 o
  -3   4  15       53.04       41.46     63.29 o
  -2   4  15      694.48      811.15    118.56 o
  -1   4  15      161.41      237.24    126.07 o
   0   4  15       12.93      -78.75    114.02 o
   1   4  15      567.16      501.55    144.64 o
   2   4  15      164.81      376.45    130.66 o
   3   4  15        0.00      -58.53    114.33 o
   4   4  15       48.82       55.01    120.59 o
   5   4  15       29.36       73.69    119.62 o
   6   4  15       15.66       24.92    122.05 o
   7   4  15      130.57       80.50    224.90 o
   8   4  15      714.15      600.41    158.41 o
   9   4  15        2.34      -11.04    128.36 o
  10   4  15      161.48      232.58    141.84 o
  11   4  15      312.13      276.23    145.06 o
  12   4  15        0.86      -17.85    126.44 o
  13   4  15       75.62      148.75    228.00 o
  14   4  15        5.75     -142.31    294.95 o
 -21   5  15      148.46      535.11    190.26 o
 -20   5  15       36.16      272.76    142.19 o
 -19   5  15        0.32      218.01    312.79 o
 -18   5  15      217.96      301.28    172.17 o
 -17   5  15        4.74       81.01    124.43 o
 -16   5  15      169.28      180.39    123.71 o
 -15   5  15        4.88     -102.33    104.47 o
 -14   5  15      505.59      495.81     94.64 o
 -13   5  15        0.08        9.69     75.21 o
 -12   5  15       88.54      188.42     76.50 o
 -11   5  15      749.52      688.66    110.75 o
 -10   5  15      141.25       79.62    127.71 o
  -9   5  15       75.39      -50.63     93.17 o
  -8   5  15     1801.49     1698.89    154.45 o
  -7   5  15       12.26      110.50     94.10 o
  -6   5  15       76.64       10.89     90.00 o
  -5   5  15        2.86       49.82     90.21 o
  -4   5  15       54.93      109.82     92.39 o
  -3   5  15      146.43       91.27     88.46 o
  -2   5  15       21.52       55.41     89.57 o
  -1   5  15      634.43      553.34    136.64 o
   0   5  15       29.74      -52.47     84.90 o
   1   5  15       68.18      -22.53    124.55 o
   2   5  15       11.04      -43.01    243.51 o
   3   5  15      246.90      293.72    140.00 o
   4   5  15        6.07      -11.94    118.37 o
   5   5  15        4.72       -7.50    116.65 o
   6   5  15      126.13      324.59    144.37 o
   7   5  15       21.12       75.52    266.26 o
   8   5  15       10.50      -95.32    152.78 o
   9   5  15        0.34      144.17    135.26 o
  10   5  15       97.04     -101.47    128.18 o
  11   5  15        7.84      269.15    228.26 o
  12   5  15      124.72      211.24    188.97 o
  13   5  15      133.56      374.16    168.70 o
 -19   6  15       23.75      -19.33    165.08 o
 -18   6  15       97.17      -12.95    211.46 o
 -17   6  15      585.82      340.33    177.31 o
 -16   6  15      103.01       41.11    143.30 o
 -15   6  15      818.98      693.32    176.45 o
 -14   6  15       92.00       13.81    142.54 o
 -13   6  15       22.29       24.98    141.14 o
 -12   6  15       52.79       28.40    130.67 o
 -11   6  15        0.43      -33.23    119.68 o
 -10   6  15       24.53      -52.61    122.05 o
  -9   6  15       63.62      153.83    132.82 o
  -8   6  15      304.36      183.08    114.44 o
  -7   6  15      288.72      318.64    110.12 o
  -6   6  15       12.90        5.93     92.32 o
  -5   6  15      735.72      692.92    138.41 o
  -4   6  15        8.61       44.42    113.71 o
  -3   6  15       62.00      210.02    106.25 o
  -2   6  15       24.74       51.50     88.85 o
  -1   6  15      232.38      303.33    111.09 o
   0   6  15       34.56      147.41    104.51 o
   1   6  15       29.42      -17.27    148.96 o
   2   6  15      540.30      338.20    112.36 o
   3   6  15       34.79      137.36     98.50 o
   4   6  15        6.54      -80.10    148.90 o
   5   6  15      415.03      392.13    152.54 o
   6   6  15       15.57      -36.19    103.13 o
   7   6  15      207.46      155.42    196.46 o
   8   6  15       19.56       84.30    217.92 o
   9   6  15       16.84     -142.83    209.13 o
  10   6  15      119.29      -14.96    132.23 o
  11   6  15       29.50      334.37    148.01 o
 -17   7  15        1.28      -28.44    193.88 o
 -16   7  15       43.80       99.27    218.70 o
 -15   7  15        8.76     -191.13    192.07 o
 -14   7  15       35.24     -148.18    172.16 o
 -13   7  15       56.42     -124.69    308.91 o
 -12   7  15       27.82      -74.99    134.83 o
 -11   7  15      371.92      443.65    189.23 o
 -10   7  15        0.18     -293.67    305.55 o
  -9   7  15      404.56      369.72    158.11 o
  -8   7  15      145.04       26.08    131.54 o
  -7   7  15       17.25      -29.45    127.76 o
  -6   7  15       11.42     -102.60    115.72 o
  -5   7  15      279.84      402.94    150.29 o
  -4   7  15       54.42       45.63    135.78 o
  -3   7  15       13.15       78.92    119.17 o
  -2   7  15        8.07       33.51    124.30 o
  -1   7  15       15.52      236.46    136.57 o
   0   7  15       14.80       40.93    117.77 o
   1   7  15       14.86     -103.83    103.83 o
   2   7  15      272.67      380.53    121.25 o
   3   7  15        0.46       -9.36    122.97 o
   4   7  15        0.42       80.48    137.13 o
   5   7  15       31.77      224.78    100.20 o
   6   7  15       56.77       99.85    246.36 o
   7   7  15        7.35      -68.83    132.62 o
   8   7  15        5.20     -331.05    331.40 o
 -12   8  15       76.62       38.73    149.18 o
 -11   8  15        1.62       86.13    182.25 o
 -10   8  15       18.31     -142.18    142.18 o
  -9   8  15       28.70      -97.94    127.66 o
  -8   8  15        0.14      -63.82    135.52 o
  -7   8  15       75.68       -0.06    138.90 o
  -6   8  15       51.38      154.80    247.13 o
  -5   8  15       18.54      -80.21    112.92 o
  -4   8  15      169.04       72.29    139.45 o
  -3   8  15       22.04       17.57    131.22 o
  -2   8  15       42.83       48.94    166.99 o
  -1   8  15       28.78      -94.58    131.32 o
   0   8  15        8.87       61.70    147.87 o
   1   8  15       49.52       -7.54    126.81 o
   2   8  15       13.81      198.27    131.98 o
   3   8  15        0.89      232.70    168.80 o
 -24   0  16      225.41      326.66    314.08 o
 -22   0  16     1279.35     1138.20    230.33 o
 -20   0  16        4.57      -80.66    130.17 o
 -18   0  16      183.81      279.70    141.34 o
 -16   0  16     8355.04     8945.55    345.48 o
 -14   0  16     6115.30     6332.98    284.38 o
 -12   0  16      465.23      340.30    321.06 o
 -10   0  16     1230.13     1405.75    209.91 o
  -8   0  16     3626.05     3118.09    180.89 o
  -6   0  16       87.46       38.72     33.88 o
  -4   0  16     1486.80     1328.61    136.75 o
  -2   0  16    11279.09    10774.03    299.87 o
   0   0  16     3756.63     3699.51    282.29 o
   2   0  16     3714.53     4025.54    196.82 o
   4   0  16     2924.47     2820.44    179.64 o
   6   0  16      844.40     1255.82    235.76 o
   8   0  16     5100.42     5177.35    393.96 o
  10   0  16      456.04      418.26    214.04 o
  12   0  16       33.45      170.10    198.53 o
  14   0  16       32.11     -130.29    181.47 o
  16   0  16      466.90       24.30    193.88 o
 -25   1  16      207.41      127.77    140.61 o
 -24   1  16      101.48       77.73    142.17 o
 -23   1  16       35.63      109.02    104.32 o
 -22   1  16      256.82      321.60    113.56 o
 -21   1  16       43.49      -75.38    102.43 o
 -20   1  16      789.07      883.94    129.24 o
 -19   1  16     5055.66     5248.17    218.04 o
 -18   1  16     1588.47     1549.47    140.59 o
 -17   1  16      860.87      966.08    164.71 o
 -16   1  16     5702.17     5640.44    205.34 o
 -15   1  16        3.84      -24.59     81.29 o
 -14   1  16     2312.22     2436.03    144.33 o
 -13   1  16     5676.34     5383.15    213.45 o
 -12   1  16      287.46      176.80     82.15 o
 -11   1  16     2288.39     2171.34    136.19 o
 -10   1  16     2720.90     2753.69    146.11 o
  -9   1  16      633.41      591.13     84.27 o
  -8   1  16      405.63      518.38     61.20 o
  -7   1  16     1073.44     1110.63     71.61 o
  -6   1  16       95.82      153.71     45.06 o
  -5   1  16      828.43      888.13     66.37 o
  -4   1  16      436.20      450.28     72.19 o
  -3   1  16     4753.44     4438.63    139.21 o
  -2   1  16      613.25      563.17     70.56 o
  -1   1  16     1469.70     1398.80     90.77 o
   0   1  16      974.92      816.67     78.96 o
   1   1  16      893.80      939.69     83.80 o
   2   1  16     1056.77     1131.29    147.47 o
   3   1  16      254.33      188.91    180.18 o
   4   1  16     1482.70     1579.11    142.66 o
   5   1  16     2859.17     2867.59    164.86 o
   6   1  16      128.33       41.87     90.68 o
   7   1  16      835.59      914.85    127.02 o
   8   1  16       97.97       71.94     98.32 o
   9   1  16      978.83      961.92    170.06 o
  10   1  16        0.50       -1.35    126.69 o
  11   1  16      192.34      126.86    137.58 o
  12   1  16       38.18       97.72    141.85 o
  13   1  16        0.99       -1.60    134.98 o
  14   1  16       79.38      362.24    240.67 o
  15   1  16      200.98      -70.16    134.92 o
  16   1  16       76.28       54.45    152.07 o
 -25   2  16      214.60      380.55    157.39 o
 -24   2  16       81.90       13.22    131.75 o
 -23   2  16       74.12       11.32    118.24 o
 -22   2  16       20.99      -59.61     92.87 o
 -21   2  16       21.82       94.38    102.56 o
 -20   2  16     2380.47     2489.03    173.01 o
 -19   2  16     2294.14     2160.61    161.00 o
 -18   2  16     1526.59     1773.95    191.71 o
 -17   2  16      172.86      162.49     92.71 o
 -16   2  16       58.92      136.45     89.73 o
 -15   2  16       31.73       96.83     99.69 o
 -14   2  16     2271.34     2320.93    164.32 o
 -13   2  16     4107.52     4064.52    168.91 o
 -12   2  16       28.73       62.27     80.83 o
 -11   2  16     6874.13     6573.31    167.47 o
 -10   2  16      746.54      892.99     84.48 o
  -9   2  16     1029.59     1012.42     82.20 o
  -8   2  16     1633.78     1797.81     94.40 o
  -7   2  16      760.06      703.42     80.37 o
  -6   2  16     1811.41     1869.05    116.49 o
  -5   2  16     3251.41     3261.22    109.62 o
  -4   2  16      177.73      178.65     54.35 o
  -3   2  16       20.38       47.62     55.75 o
  -2   2  16      604.39      541.82     97.87 o
  -1   2  16     2752.11     2893.82    221.20 o
   0   2  16       47.79      -14.95     83.62 o
   1   2  16     6395.45     6750.20    258.32 o
   2   2  16      550.43      772.45    115.65 o
   3   2  16     2266.74     2189.57    151.06 o
   4   2  16     2175.56     2200.71    294.49 o
   5   2  16     1736.12     1573.24    143.38 o
   6   2  16      141.83      226.87    142.07 o
   7   2  16      440.32      753.15    142.67 o
   8   2  16      295.98      323.48    110.83 o
   9   2  16        1.75      -54.90     97.34 o
  10   2  16       24.21      120.05    105.68 o
  11   2  16      286.02      366.65    120.78 o
  12   2  16      540.64      375.35    143.80 o
  13   2  16      308.12      404.48    191.29 o
  14   2  16       14.01      -81.73    154.07 o
  15   2  16        4.64       40.33    211.46 o
 -24   3  16        5.64     -143.05    143.05 o
 -23   3  16      442.02      333.32    143.48 o
 -22   3  16     1820.16     1745.62    259.24 o
 -21   3  16      205.47      225.94    134.89 o
 -20   3  16      930.29     1041.06    139.59 o
 -19   3  16       51.68      127.07    112.13 o
 -18   3  16       31.22      103.39     90.37 o
 -17   3  16       23.62       63.33     90.52 o
 -16   3  16     2694.47     2657.91    161.46 o
 -15   3  16     1086.68      904.57    118.39 o
 -14   3  16      127.21      208.38     88.81 o
 -13   3  16      708.90      743.57    106.26 o
 -12   3  16      411.07      428.47    101.17 o
 -11   3  16      636.82      599.84     90.75 o
 -10   3  16     3818.85     3593.55    183.66 o
  -9   3  16      439.34      466.99     77.11 o
  -8   3  16      530.59      627.76     76.84 o
  -7   3  16        3.72      -10.92     59.96 o
  -6   3  16     2698.25     2722.69    110.30 o
  -5   3  16      101.55       83.92     68.20 o
  -4   3  16     1599.75     1626.21    106.84 o
  -3   3  16       26.73      -33.69    121.19 o
  -2   3  16      104.67       50.12     81.18 o
  -1   3  16       44.11       69.37     87.34 o
   0   3  16     1817.71     1567.19    134.79 o
   1   3  16        0.11      -33.92    125.32 o
   2   3  16     5038.71     5023.45    344.70 o
   3   3  16       59.96      105.39    113.23 o
   4   3  16     1840.37     1916.12    152.92 o
   5   3  16       48.92       38.04     92.66 o
   6   3  16      616.92      758.36    126.78 o
   7   3  16      441.12      217.56    139.13 o
   8   3  16      168.53      406.00    149.09 o
   9   3  16      318.94      261.39    142.63 o
  10   3  16      295.25      374.74    150.76 o
  11   3  16       76.59       27.78    180.70 o
  12   3  16      285.66      497.13    159.77 o
  13   3  16       84.33       79.30    137.60 o
  14   3  16      202.16      188.71    160.53 o
 -23   4  16     1810.84     1727.30    325.48 o
 -22   4  16       69.54      159.81    130.15 o
 -21   4  16      255.63      537.44    181.39 o
 -20   4  16      675.71      925.60    207.56 o
 -19   4  16        2.77        3.42    103.42 o
 -18   4  16      743.68      963.47    188.45 o
 -17   4  16        2.20       68.07     95.27 o
 -16   4  16      671.46      673.35    117.91 o
 -15   4  16      458.71      483.34    105.76 o
 -14   4  16       16.49      -19.56     89.05 o
 -13   4  16      111.92      211.33     80.99 o
 -12   4  16      151.09      118.06     84.72 o
 -11   4  16      157.96      204.25     79.53 o
 -10   4  16     1459.65     1632.91    107.69 o
  -9   4  16      271.88      290.97     74.77 o
  -8   4  16     4697.76     4756.38    223.87 o
  -7   4  16      229.83      217.83     75.81 o
  -6   4  16      603.23      701.90     88.56 o
  -5   4  16     2121.04     2211.84    123.90 o
  -4   4  16     1071.43     1094.26    102.53 o
  -3   4  16     1957.03     2041.15    154.94 o
  -2   4  16      719.16      741.98    117.58 o
  -1   4  16     2718.26     3115.14    233.06 o
   0   4  16       17.00      -23.19    161.05 o
   1   4  16     1675.64     1767.08    199.79 o
   2   4  16       11.30       29.95    117.95 o
   3   4  16       42.78       -3.39    123.55 o
   4   4  16      224.79      236.30    159.50 o
   5   4  16      169.76      236.23    132.55 o
   6   4  16       34.06        0.63    190.78 o
   7   4  16      184.48      290.16    138.59 o
   8   4  16       36.19      -43.71    111.54 o
   9   4  16      507.33      574.58    153.72 o
  10   4  16      376.19      286.31    335.28 o
  11   4  16      310.71      308.23    148.21 o
  12   4  16        0.51     -121.90    149.42 o
  13   4  16       11.28     -127.80    127.80 o
 -21   5  16        1.14      428.60    185.71 o
 -20   5  16       11.72     -155.62    215.59 o
 -19   5  16      770.05      718.13    302.97 o
 -18   5  16      152.57      300.12    131.71 o
 -17   5  16      270.21      349.73    133.55 o
 -16   5  16      326.50      372.72    134.76 o
 -15   5  16       21.36       98.99     90.33 o
 -14   5  16      677.23      715.56    104.06 o
 -13   5  16      603.81      748.52    100.25 o
 -12   5  16     3202.43     3138.66    171.87 o
 -11   5  16      556.39      488.49    116.72 o
 -10   5  16      111.82       36.28    121.52 o
  -9   5  16      163.53      190.38    106.78 o
  -8   5  16      117.16       26.03     98.73 o
  -7   5  16     3256.80     3470.70    192.68 o
  -6   5  16       36.81       71.88     95.07 o
  -5   5  16      247.53      250.39    102.30 o
  -4   5  16       12.41      -20.80     84.31 o
  -3   5  16     1114.53     1230.84    143.77 o
  -2   5  16      353.39      448.38    113.47 o
  -1   5  16     1271.05     1416.33    152.47 o
   0   5  16      935.74      940.02    135.40 o
   1   5  16       40.34     -111.67    111.67 o
   2   5  16      439.54      314.85    145.40 o
   3   5  16      558.20      564.33    155.17 o
   4   5  16       44.83      -31.04    121.40 o
   5   5  16       87.27      -10.37    135.97 o
   6   5  16      990.59      726.08    167.41 o
   7   5  16      958.19      857.37    359.06 o
   8   5  16       36.57      -36.98    124.43 o
   9   5  16       57.96      -61.65    116.02 o
  10   5  16        4.67     -141.48    155.10 o
  11   5  16      143.81      101.53    140.08 o
  12   5  16       85.08       -8.45    141.99 o
 -19   6  16       42.23        0.90    162.50 o
 -18   6  16      161.02      309.04    185.04 o
 -17   6  16        0.42      217.41    169.76 o
 -16   6  16      114.66      201.31    158.87 o
 -15   6  16       48.86     -147.09    147.09 o
 -14   6  16       44.50     -136.15    136.15 o
 -13   6  16      566.03      543.85    182.11 o
 -12   6  16       42.20      -66.86    123.72 o
 -11   6  16      134.60       62.71    129.65 o
 -10   6  16       28.39       27.17    110.56 o
  -9   6  16      108.16      -64.18     93.83 o
  -8   6  16       22.84        4.99     94.78 o
  -7   6  16       73.86      165.44    108.02 o
  -6   6  16      470.08      503.13    123.99 o
  -5   6  16      177.60       93.08     98.83 o
  -4   6  16     1328.63     1529.02    159.80 o
  -3   6  16       35.82       67.73    103.19 o
  -2   6  16     1090.62     1242.76    153.90 o
  -1   6  16        3.60      -80.69     80.69 o
   0   6  16      733.26      752.10    133.47 o
   1   6  16        0.59      109.30    115.57 o
   2   6  16      100.65      -22.22     90.70 o
   3   6  16      233.36       49.15    214.56 o
   4   6  16      226.59      168.80    138.50 o
   5   6  16       57.95     -134.68    134.68 o
   6   6  16      344.23      486.92    283.84 o
   7   6  16       34.98       86.82    125.03 o
   8   6  16      260.26      336.51    147.33 o
   9   6  16       66.69       81.07    397.84 o
  10   6  16      106.45       22.52    172.16 o
 -16   7  16       22.13       -7.76    183.02 o
 -15   7  16      599.00      484.85    194.08 o
 -14   7  16      244.23      -23.91    134.25 o
 -13   7  16      398.70      410.59    178.34 o
 -12   7  16      295.10      232.18    159.77 o
 -11   7  16      513.98      595.10    180.31 o
 -10   7  16      414.97      406.46    164.76 o
  -9   7  16     1073.71     1384.70    460.66 o
  -8   7  16       51.84       69.29    139.30 o
  -7   7  16       72.84      112.83    142.73 o
  -6   7  16        6.08      -95.40    109.42 o
  -5   7  16        3.38       20.86    126.87 o
  -4   7  16      624.70      324.76    152.21 o
  -3   7  16      368.17      271.14    218.95 o
  -2   7  16       20.99     -104.49    116.84 o
  -1   7  16      119.04      -30.95    132.35 o
   0   7  16      152.61      130.02    132.43 o
   1   7  16        4.11      -53.22    144.03 o
   2   7  16        1.43      -29.89    148.77 o
   3   7  16     1078.58     1195.41    161.43 o
   4   7  16       79.43      117.57     92.64 o
   5   7  16      195.04      257.89    101.42 o
   6   7  16        1.63       85.82    191.08 o
   7   7  16       71.59      -40.18    447.47 o
 -12   8  16      118.18      -74.45    168.03 o
 -11   8  16        0.89      -87.94    193.10 o
 -10   8  16       17.81     -126.29    126.29 o
  -9   8  16      123.95      -50.67    218.70 o
  -8   8  16        1.77     -131.99    131.99 o
  -7   8  16      242.62       84.77    138.55 o
  -6   8  16      121.73      189.50    152.79 o
  -5   8  16       65.49        2.11    140.71 o
  -4   8  16       58.46      -78.23    122.52 o
  -3   8  16       33.61      241.81    173.97 o
  -2   8  16       61.46     -135.72    135.72 o
  -1   8  16       24.88       37.13    122.93 o
   0   8  16       34.80      -63.74    116.06 o
   1   8  16      420.69      348.91    166.22 o
   2   8  16       46.43     -109.07    109.07 o
 -25   0  17      222.49      246.18    168.19 o
 -23   0  17      175.19      -64.41    138.82 o
 -21   0  17       47.20      220.82    149.40 o
 -19   0  17        5.86      -72.84    120.96 o
 -17   0  17        6.42        0.04    222.83 o
 -15   0  17      287.03      293.28    303.23 o
 -13   0  17      398.38      246.66    158.21 o
 -11   0  17      191.58      241.76    109.45 o
  -9   0  17      299.00      273.66    122.05 o
  -7   0  17     2091.28     2083.95    161.65 o
  -5   0  17      352.32      261.30     99.97 o
  -3   0  17     4500.90     3914.87    189.80 o
  -1   0  17     1276.24     1295.69    136.59 o
   1   0  17      548.71      527.27    153.04 o
   3   0  17      258.67      300.01    132.87 o
   5   0  17       20.16      -92.03    170.61 o
   7   0  17       32.73     -116.33    165.96 o
   9   0  17       25.39      251.78    202.15 o
  11   0  17       73.46      -83.76    189.74 o
  13   0  17       54.09     -170.10    170.10 o
  15   0  17       80.71       69.28    216.63 o
 -25   1  17       12.14      -10.58    130.27 o
 -24   1  17      181.15      175.54    107.73 o
 -23   1  17      383.07      193.20    110.66 o
 -22   1  17       16.65       73.99     92.12 o
 -21   1  17       45.96      -31.34    108.74 o
 -20   1  17      155.83      144.97    111.86 o
 -19   1  17     1462.16     1242.38    135.42 o
 -18   1  17       43.02       40.83     94.21 o
 -17   1  17      246.70      304.45    104.47 o
 -16   1  17      184.12       52.09    125.07 o
 -15   1  17      449.73      320.04     95.30 o
 -14   1  17        1.08       12.28     79.67 o
 -13   1  17      669.15      646.03    116.73 o
 -12   1  17       44.44       11.02     78.37 o
 -11   1  17      189.89      192.33     80.43 o
 -10   1  17      158.18      135.02     76.10 o
  -9   1  17        8.21       69.60     69.52 o
  -8   1  17      460.01      454.22     83.78 o
  -7   1  17      159.25      179.07     57.66 o
  -6   1  17      709.22      762.67     78.01 o
  -5   1  17      970.04      890.20    133.20 o
  -4   1  17      107.64       -5.56     69.74 o
  -3   1  17      676.06      650.76     80.06 o
  -2   1  17     1410.13     1449.91     95.94 o
  -1   1  17      511.80      613.50     77.52 o
   0   1  17      489.49      652.57     78.87 o
   1   1  17     1121.73     1178.08    122.19 o
   2   1  17      537.65      546.25    108.69 o
   3   1  17       66.06      -89.77     89.77 o
   4   1  17      496.70      682.27    115.42 o
   5   1  17       17.61      106.84     92.30 o
   6   1  17      283.99      153.86    100.97 o
   7   1  17      129.04      120.03     99.50 o
   8   1  17      469.85      419.89    116.83 o
   9   1  17     1463.44     1217.85    187.32 o
  10   1  17      204.31      409.20    155.71 o
  11   1  17       35.16      -58.82    138.68 o
  12   1  17      769.91      726.42    176.00 o
  13   1  17       94.61      -36.18    141.43 o
  14   1  17       65.44     -100.39    133.47 o
  15   1  17       67.23      -84.51    152.43 o
 -24   2  17      133.02      278.92    184.32 o
 -23   2  17       68.02       11.14     96.33 o
 -22   2  17       27.25       -0.68     98.46 o
 -21   2  17      156.15      375.27    109.58 o
 -20   2  17       83.49       36.06    117.94 o
 -19   2  17      398.11      271.91    103.28 o
 -18   2  17      156.38      245.14     97.85 o
 -17   2  17      436.98      259.70     99.23 o
 -16   2  17        1.10       25.89     96.20 o
 -15   2  17      123.51      229.34    108.87 o
 -14   2  17        6.59      -11.90     85.59 o
 -13   2  17      956.05     1065.70    114.83 o
 -12   2  17      209.55      201.82     86.97 o
 -11   2  17      113.98      192.13     82.35 o
 -10   2  17      738.88      732.45     97.46 o
  -9   2  17      147.74       88.46     62.89 o
  -8   2  17      140.64       94.29     58.81 o
  -7   2  17      171.77      256.80     59.53 o
  -6   2  17     1071.21     1153.04     80.07 o
  -5   2  17       42.04      144.91     56.01 o
  -4   2  17      565.36      645.15     77.52 o
  -3   2  17      121.18      152.36     97.45 o
  -2   2  17      265.66      244.74     97.98 o
  -1   2  17       26.99      -43.74     85.55 o
   0   2  17     1029.43     1212.87    126.15 o
   1   2  17       66.15       84.97     89.95 o
   2   2  17       69.26      156.20    103.93 o
   3   2  17        2.82       51.12     94.56 o
   4   2  17        1.16      137.74     99.00 o
   5   2  17      467.57      508.48    115.48 o
   6   2  17       13.89       66.17     93.10 o
   7   2  17        1.87      -36.58     98.68 o
   8   2  17        0.09       30.61     96.25 o
   9   2  17       22.02       74.60    105.92 o
  10   2  17      111.04      103.03    103.97 o
  11   2  17        2.44      -97.74     97.74 o
  12   2  17      435.82      201.97    158.48 o
  13   2  17       78.18     -138.39    138.60 o
  14   2  17        6.56       19.65    223.35 o
 -24   3  17       72.34      -35.67    130.02 o
 -23   3  17      311.93      340.37    139.13 o
 -22   3  17      329.13      372.65    136.42 o
 -21   3  17      207.02      196.97    102.25 o
 -20   3  17       24.87      120.74     97.40 o
 -19   3  17       42.25      -38.74     94.43 o
 -18   3  17       74.69       77.27     86.31 o
 -17   3  17      168.58      185.31    111.64 o
 -16   3  17      189.97      150.47     98.84 o
 -15   3  17       70.22      102.02     90.98 o
 -14   3  17        0.14       30.56     84.86 o
 -13   3  17      294.51      345.21    105.49 o
 -12   3  17      332.65      247.81     83.38 o
 -11   3  17       79.81       11.47     68.75 o
 -10   3  17      128.53      125.10     69.97 o
  -9   3  17      169.75      132.87     70.26 o
  -8   3  17        1.71      -29.34     60.65 o
  -7   3  17      639.75      717.90     79.86 o
  -6   3  17      160.95      233.07     73.53 o
  -5   3  17      286.30      393.72     78.99 o
  -4   3  17       14.52      -56.64     56.64 o
  -3   3  17       83.49       45.93     65.62 o
  -2   3  17       93.01       91.96     92.52 o
  -1   3  17       18.87      -10.42     90.38 o
   0   3  17      490.62      524.45    107.57 o
   1   3  17      450.49      461.47    140.68 o
   2   3  17       54.74      190.94     97.97 o
   3   3  17       81.81      -72.05     86.87 o
   4   3  17      333.09      419.74    111.87 o
   5   3  17      297.11      346.70    109.37 o
   6   3  17      375.25      193.26    133.82 o
   7   3  17      533.96      499.74    343.55 o
   8   3  17       83.57       59.68    175.78 o
   9   3  17      157.85      192.59    135.36 o
  10   3  17       20.36     -112.12    112.12 o
  11   3  17      120.49      -12.10    152.52 o
  12   3  17       19.34      -10.45    323.13 o
  13   3  17       20.52     -130.85    130.85 o
  14   3  17       27.44      226.26    140.48 o
 -23   4  17      102.43       17.82    132.14 o
 -22   4  17      211.18      138.50    131.45 o
 -21   4  17      209.73      397.06    135.48 o
 -20   4  17      237.14      512.66    191.74 o
 -19   4  17      220.68      321.03    104.20 o
 -18   4  17        5.69      130.94    111.02 o
 -17   4  17      200.84      211.11    101.43 o
 -16   4  17        6.43       29.40     96.86 o
 -15   4  17       32.72      124.80     95.33 o
 -14   4  17      195.60      194.80     91.61 o
 -13   4  17      956.26      966.32    106.83 o
 -12   4  17        4.11      -72.53     72.53 o
 -11   4  17       18.44       46.59     72.21 o
 -10   4  17       66.16       54.82     73.26 o
  -9   4  17     1421.37     1634.75    120.18 o
  -8   4  17      158.19      225.21     82.27 o
  -7   4  17      236.41      154.28    135.37 o
  -6   4  17       11.11      -18.39     65.31 o
  -5   4  17        6.33      106.19     72.98 o
  -4   4  17      136.87      101.75     88.26 o
  -3   4  17        1.91       32.03     85.25 o
  -2   4  17      141.60      165.65     93.78 o
  -1   4  17        0.25       44.21    116.95 o
   0   4  17      435.11      570.78    150.16 o
   1   4  17       32.36      -21.29    125.69 o
   2   4  17      167.94       37.74    128.20 o
   3   4  17       22.54        6.08    114.19 o
   4   4  17        1.17        1.41    150.19 o
   5   4  17       56.61      172.95    140.40 o
   6   4  17      167.71      -44.46    113.59 o
   7   4  17      303.14      249.72    140.37 o
   8   4  17       10.27      113.45    263.16 o
   9   4  17      457.46      341.71    147.76 o
  10   4  17       35.30      100.80    136.03 o
  11   4  17       11.26      -41.52    111.88 o
  12   4  17       61.14        1.65    168.29 o
  13   4  17       12.81      161.83    198.27 o
 -21   5  17      109.77      668.28    178.50 o
 -20   5  17      226.66      244.55    268.33 o
 -19   5  17       75.86       61.52    245.06 o
 -18   5  17       44.34      262.95    137.38 o
 -17   5  17       58.98      104.62    122.90 o
 -16   5  17       34.93       58.41     94.61 o
 -15   5  17       60.67      102.15     88.74 o
 -14   5  17      149.72      232.46    108.80 o
 -13   5  17       35.42      -36.11     90.20 o
 -12   5  17      173.29      170.97    107.15 o
 -11   5  17      114.93      133.67    111.05 o
 -10   5  17      307.47      309.08    113.65 o
  -9   5  17        2.35       23.02     94.59 o
  -8   5  17      267.63      213.86    101.47 o
  -7   5  17      254.33      125.97     98.70 o
  -6   5  17        0.25      -85.00    100.85 o
  -5   5  17       13.34      148.40     93.66 o
  -4   5  17      268.77      232.85    102.45 o
  -3   5  17       91.85      128.45     93.32 o
  -2   5  17       38.82       24.63    121.78 o
  -1   5  17      276.39      491.50    115.83 o
   0   5  17       52.61      110.99     88.56 o
   1   5  17      596.35      408.10    147.55 o
   2   5  17       83.24       78.53    116.58 o
   3   5  17      202.81      293.35    142.56 o
   4   5  17      229.31      103.79    149.09 o
   5   5  17       33.25       18.58    125.70 o
   6   5  17       91.66     -112.48    112.48 o
   7   5  17       23.38      158.43    136.65 o
   8   5  17       50.05      146.64    163.38 o
   9   5  17        0.12      -58.30    123.65 o
  10   5  17        1.18      -31.87    127.64 o
  11   5  17        1.59        2.01    137.80 o
 -19   6  17       88.88      170.99    235.24 o
 -18   6  17        1.20      283.21    173.43 o
 -17   6  17       71.60      -16.54    220.76 o
 -16   6  17        5.20      300.90    228.52 o
 -15   6  17      183.14      274.78    194.91 o
 -14   6  17       66.79     -143.29    172.16 o
 -13   6  17       85.88      -99.54    137.86 o
 -12   6  17       48.65       94.90    132.90 o
 -11   6  17        7.95      150.64    162.08 o
 -10   6  17      703.43      893.39    141.72 o
  -9   6  17      226.26      282.31    115.76 o
  -8   6  17        7.46      -81.07     91.52 o
  -7   6  17      264.17      211.02    108.38 o
  -6   6  17        4.45      -43.39     93.23 o
  -5   6  17        4.72       79.44    117.27 o
  -4   6  17       16.47      308.79    110.68 o
  -3   6  17        1.43      -37.33     96.68 o
  -2   6  17       29.36      -81.33    119.75 o
  -1   6  17       92.15      144.02    141.55 o
   0   6  17        1.90       22.33    102.66 o
   1   6  17      150.24      184.95    105.39 o
   2   6  17      164.60       39.03    191.87 o
   3   6  17      180.18      105.25    124.81 o
   4   6  17        0.00       62.96    234.21 o
   5   6  17        3.08       58.80    162.34 o
   6   6  17       53.83      -75.75    185.35 o
   7   6  17       33.38       10.46    237.83 o
   8   6  17        6.90     -130.65    238.08 o
   9   6  17        0.21      -35.77    170.10 o
 -16   7  17      114.00      159.76    215.08 o
 -15   7  17       20.03     -142.64    142.64 o
 -14   7  17       24.46     -205.25    205.25 o
 -13   7  17       82.79     -194.95    203.44 o
 -12   7  17        0.70     -120.63    120.63 o
 -11   7  17      274.28      147.00    146.08 o
 -10   7  17       85.01     -143.44    242.74 o
  -9   7  17      397.37      110.80    145.44 o
  -8   7  17       17.62       -9.42    164.15 o
  -7   7  17      679.43      667.01    172.10 o
  -6   7  17       46.65        5.49    132.39 o
  -5   7  17       95.23       42.24    119.15 o
  -4   7  17       42.55     -112.46    113.48 o
  -3   7  17        3.68      -57.31    112.45 o
  -2   7  17      286.59      195.37    143.76 o
  -1   7  17        7.31      211.88    137.09 o
   0   7  17        3.31       -0.80    107.45 o
   1   7  17        6.74       11.92    145.75 o
   2   7  17       63.39       20.07    141.75 o
   3   7  17       42.11       29.09    133.71 o
   4   7  17        0.40      192.50    216.22 o
   5   7  17       14.15       82.83    261.66 o
   6   7  17        0.02       24.19    147.28 o
 -10   8  17        6.82     -127.69    127.69 o
  -9   8  17       12.86      -73.42    243.51 o
  -8   8  17        0.31     -135.95    190.00 o
  -7   8  17      231.09      241.41    214.82 o
  -6   8  17      378.71      291.15    159.54 o
  -5   8  17       10.60       -2.21    132.89 o
  -4   8  17       64.99      133.80    143.76 o
  -3   8  17        8.69       68.67    129.54 o
  -2   8  17       41.55        4.86    125.71 o
  -1   8  17        0.12       83.33    129.90 o
   0   8  17       17.38      179.22    140.11 o
 -24   0  18       31.01      338.08    172.68 o
 -22   0  18     1076.12      959.56    192.17 o
 -20   0  18      116.93     -115.32    115.32 o
 -18   0  18     3178.14     3303.75    275.57 o
 -16   0  18       47.31       63.40    127.26 o
 -14   0  18      562.58      397.84    130.88 o
 -12   0  18     2670.59     2683.93    301.93 o
 -10   0  18       26.75      -52.27    112.83 o
  -8   0  18     4009.08     3640.21    275.57 o
  -6   0  18     6921.55     6732.87    260.34 o
  -4   0  18     1243.64     1229.33    163.63 o
  -2   0  18     6196.33     6109.97    239.75 o
   0   0  18      275.15      427.71    110.18 o
   2   0  18       12.35      -15.87     96.19 o
   4   0  18     1300.31     1490.54    263.68 o
   6   0  18      282.14      119.95    189.74 o
   8   0  18     1160.21     1145.18    257.99 o
  10   0  18      571.07      695.90    248.17 o
  12   0  18      203.06     -193.36    193.36 o
  14   0  18        4.06      -93.06    207.32 o
 -25   1  18       92.60      253.98    119.85 o
 -24   1  18        7.21      204.50    119.09 o
 -23   1  18      242.77      187.11    105.66 o
 -22   1  18      566.88      705.08    140.18 o
 -21   1  18      410.29      539.16    170.22 o
 -20   1  18      149.80       36.20     92.39 o
 -19   1  18     3482.02     3062.01    211.11 o
 -18   1  18     4388.47     4245.54    198.05 o
 -17   1  18      353.17      300.15    102.00 o
 -16   1  18      966.94      840.14    117.89 o
 -15   1  18      536.61      516.94    100.58 o
 -14   1  18     3821.31     3771.87    168.53 o
 -13   1  18      620.05      425.11     97.86 o
 -12   1  18      294.53      210.30     86.49 o
 -11   1  18        6.52       -5.60     75.86 o
 -10   1  18      168.43       88.89     99.77 o
  -9   1  18     2827.90     2619.68    145.29 o
  -8   1  18       43.45      -45.05     65.12 o
  -7   1  18     2229.58     2006.14    138.39 o
  -6   1  18     1336.84     1398.71    154.25 o
  -5   1  18     1273.05     1262.05     99.57 o
  -4   1  18      276.23      266.87    114.17 o
  -3   1  18     3830.20     3772.39    160.89 o
  -2   1  18       96.36       66.61     78.78 o
  -1   1  18       13.60      -39.70     64.51 o
   0   1  18      339.83      491.10    107.91 o
   1   1  18     1049.21     1178.35    127.39 o
   2   1  18       16.66       95.54    102.10 o
   3   1  18      215.30      194.14     94.33 o
   4   1  18       25.47      113.30     97.51 o
   5   1  18      328.18      336.58    113.06 o
   6   1  18        7.12        5.97    100.09 o
   7   1  18     1015.47      862.68    174.34 o
   8   1  18      371.33      414.02    149.87 o
   9   1  18        1.60     -126.17    126.17 o
  10   1  18      227.64       76.74    142.38 o
  11   1  18      174.83      241.38    165.33 o
  12   1  18        6.00      104.89    151.01 o
  13   1  18       50.47       79.84    149.06 o
  14   1  18        4.54     -138.00    138.00 o
 -24   2  18       91.14       65.93    110.06 o
 -23   2  18      282.64      308.62    116.80 o
 -22   2  18      167.25      388.07    117.70 o
 -21   2  18      514.55      587.17    119.79 o
 -20   2  18      346.69      270.54    116.34 o
 -19   2  18        7.00       15.93     95.16 o
 -18   2  18     1556.56     1462.80    141.48 o
 -17   2  18       38.84       17.42     81.34 o
 -16   2  18     1435.41     1494.76    135.06 o
 -15   2  18      296.43      390.16    100.94 o
 -14   2  18      716.67      683.62    112.62 o
 -13   2  18      317.03      497.10    100.47 o
 -12   2  18       67.50       95.10     85.35 o
 -11   2  18     2577.04     2790.99    145.51 o
 -10   2  18     2064.05     2207.63    132.11 o
  -9   2  18     4308.07     4416.59    188.80 o
  -8   2  18      959.09     1109.18    119.16 o
  -7   2  18        2.92       38.13     54.24 o
  -6   2  18     1496.05     1463.63     89.19 o
  -5   2  18     2302.74     2332.08    102.07 o
  -4   2  18     2017.76     1864.77    180.33 o
  -3   2  18     1269.42     1412.05    132.70 o
  -2   2  18      625.56      605.60    114.40 o
  -1   2  18       58.99       57.88     89.90 o
   0   2  18     1012.69      882.86    125.16 o
   1   2  18     1718.65     1657.82    181.75 o
   2   2  18      419.85      380.05    110.00 o
   3   2  18      218.36      236.18    105.04 o
   4   2  18        6.23      -87.53     87.53 o
   5   2  18      593.41      676.21    125.31 o
   6   2  18        1.89      -88.26     88.26 o
   7   2  18      534.05      537.41    200.52 o
   8   2  18        5.71        9.27    109.18 o
   9   2  18       27.20      -15.87    106.56 o
  10   2  18      112.41       97.15    113.20 o
  11   2  18      104.57       32.50    142.99 o
  12   2  18       24.60       -7.14    155.92 o
  13   2  18      104.45     -192.85    192.85 o
  14   2  18      132.43     -209.91    209.91 o
 -24   3  18       19.46      110.40    145.20 o
 -23   3  18      161.99      117.57    128.66 o
 -22   3  18      297.63      114.19    127.01 o
 -21   3  18      358.51      276.48    106.82 o
 -20   3  18      842.16      853.73    130.01 o
 -19   3  18       14.73       63.22     89.17 o
 -18   3  18      168.97      191.12     93.92 o
 -17   3  18      208.61      123.40    111.30 o
 -16   3  18     2784.25     2743.92    167.82 o
 -15   3  18     1484.18     1477.19    135.94 o
 -14   3  18       83.57      -42.56     86.46 o
 -13   3  18       19.21       58.76     83.25 o
 -12   3  18        6.00       -1.29     84.63 o
 -11   3  18     1587.19     1371.98    121.51 o
 -10   3  18     1040.16      988.99    100.04 o
  -9   3  18      275.40      352.19     76.84 o
  -8   3  18      162.13      169.34     66.23 o
  -7   3  18        0.02      -55.61     64.34 o
  -6   3  18     1336.38     1419.16    108.05 o
  -5   3  18      943.95     1000.03     99.53 o
  -4   3  18       75.00      148.81     72.84 o
  -3   3  18      415.15      504.17    107.89 o
  -2   3  18     3391.06     3488.70    318.64 o
  -1   3  18      184.67      100.35     96.12 o
   0   3  18     3640.69     3564.94    183.30 o
   1   3  18      614.14      409.54    111.13 o
   2   3  18     1243.96     1137.81    135.59 o
   3   3  18       37.23       49.17    133.55 o
   4   3  18     1920.23     1931.92    159.92 o
   5   3  18        1.01        1.76    210.42 o
   6   3  18      324.21      353.63    146.91 o
   7   3  18        3.34       23.84    122.48 o
   8   3  18       47.45      138.35    128.12 o
   9   3  18       94.56      190.35    140.75 o
  10   3  18      113.44      269.67    147.09 o
  11   3  18        0.00      186.05    140.21 o
  12   3  18      151.95      152.40    151.13 o
  13   3  18       59.93      -43.95    232.66 o
 -22   4  18        2.42      -86.25    111.76 o
 -21   4  18      291.70      588.45    139.65 o
 -20   4  18      137.74      281.39    104.30 o
 -19   4  18        3.21      102.20     93.29 o
 -18   4  18      118.41       60.40    105.76 o
 -17   4  18        9.48      173.55    104.09 o
 -16   4  18      146.08      196.65    105.44 o
 -15   4  18      774.17      747.07    118.73 o
 -14   4  18      345.58      434.26    101.07 o
 -13   4  18     6101.29     6345.34    218.57 o
 -12   4  18      331.39      225.47     88.02 o
 -11   4  18       50.42      -29.83     70.61 o
 -10   4  18      151.66       64.38     77.97 o
  -9   4  18      277.52      421.22     89.20 o
  -8   4  18     1329.36     1256.72    112.18 o
  -7   4  18     1439.26     1688.49    118.08 o
  -6   4  18      508.89      560.90     89.19 o
  -5   4  18      409.28      343.41    102.86 o
  -4   4  18        8.67       58.12     79.80 o
  -3   4  18     2036.90     1831.94    157.98 o
  -2   4  18      234.71      172.05     98.63 o
  -1   4  18     1731.59     2104.84    220.16 o
   0   4  18       28.99      -53.94    118.37 o
   1   4  18     1168.91      898.69    169.99 o
   2   4  18        5.99     -103.49    103.49 o
   3   4  18      288.64       61.68    164.93 o
   4   4  18      132.04      123.23    140.82 o
   5   4  18        8.68     -112.26    112.26 o
   6   4  18        4.87     -125.44    125.44 o
   7   4  18       81.10     -117.71    117.71 o
   8   4  18       37.01      277.09    138.09 o
   9   4  18       42.98       70.19    146.83 o
  10   4  18      133.86      299.39    150.29 o
  11   4  18       73.41      -37.36    128.92 o
  12   4  18       35.25      101.01    184.57 o
 -21   5  18        0.66      477.04    166.52 o
 -20   5  18        2.36     -221.28    221.28 o
 -19   5  18      568.36      595.26    158.25 o
 -18   5  18       25.64       51.02    120.94 o
 -17   5  18      981.14      845.33    136.04 o
 -16   5  18       13.49      -91.74     91.95 o
 -15   5  18      282.30      414.92    103.18 o
 -14   5  18       21.18       78.77    128.31 o
 -13   5  18      139.28      149.85    112.53 o
 -12   5  18     2227.89     2281.70    184.91 o
 -11   5  18      210.84      279.43    145.08 o
 -10   5  18      201.95      164.29    108.42 o
  -9   5  18        7.04      -81.44     81.44 o
  -8   5  18       92.16      211.30    104.79 o
  -7   5  18      627.57      463.55    114.49 o
  -6   5  18     1739.46     1734.87    161.35 o
  -5   5  18      857.12     1054.64    209.46 o
  -4   5  18     1057.28     1097.40    140.18 o
  -3   5  18     1459.66     1366.97    151.42 o
  -2   5  18     1867.69     2092.63    177.57 o
  -1   5  18      354.81      492.58    116.53 o
   0   5  18      468.49      656.67    125.43 o
   1   5  18      697.68      687.14    480.82 o
   2   5  18       45.41      -12.09    121.16 o
   3   5  18        1.35       47.20    234.21 o
   4   5  18       21.53      -77.94    120.04 o
   5   5  18       72.68      -15.90    120.25 o
   6   5  18        9.21       84.36    139.39 o
   7   5  18      260.90      249.21    139.26 o
   8   5  18      231.29       87.47    135.15 o
   9   5  18        0.69       29.57    138.66 o
  10   5  18        0.16      -53.25    133.24 o
 -18   6  18      115.13     -169.58    169.58 o
 -17   6  18      256.86      249.20    216.11 o
 -16   6  18      619.25      791.54    275.57 o
 -15   6  18       32.60     -118.40    188.71 o
 -14   6  18      169.29      207.31    163.73 o
 -13   6  18      176.80     -144.83    254.37 o
 -12   6  18      348.44      138.01    152.79 o
 -11   6  18        0.92      -93.99    107.33 o
 -10   6  18      981.13      930.55    167.30 o
  -9   6  18     1444.25     1312.57    192.39 o
  -8   6  18        1.48      -48.14     98.72 o
  -7   6  18      286.97      360.74    118.13 o
  -6   6  18      682.84      698.19    140.03 o
  -5   6  18       20.62      -16.34    109.48 o
  -4   6  18      919.55      954.47    144.76 o
  -3   6  18        0.32       -1.02     96.28 o
  -2   6  18      397.66      708.98    136.28 o
  -1   6  18       43.75       30.38     98.18 o
   0   6  18      272.34      225.36    111.12 o
   1   6  18        0.74     -114.68    114.68 o
   2   6  18       50.38      130.53     95.05 o
   3   6  18        0.01      -85.69    116.28 o
   4   6  18      120.37      270.64    170.87 o
   5   6  18       90.16      -42.22    114.23 o
   6   6  18      360.32      541.68    206.80 o
   7   6  18        0.52       -9.11    245.58 o
   8   6  18      124.05      199.50    156.24 o
 -15   7  18       85.99        5.50    264.71 o
 -14   7  18      212.16      318.03    169.80 o
 -13   7  18      166.66      261.66    163.35 o
 -12   7  18      387.84       81.97    263.16 o
 -11   7  18      195.03      146.28    151.66 o
 -10   7  18      231.42      288.92    152.23 o
  -9   7  18     1741.57     1773.05    240.93 o
  -8   7  18        6.40      -32.56    129.17 o
  -7   7  18     1124.87     1262.48    207.25 o
  -6   7  18       12.27       33.47    147.35 o
  -5   7  18      222.53      125.21    137.28 o
  -4   7  18      284.86      318.68    315.38 o
  -3   7  18      397.22      238.53    146.34 o
  -2   7  18       20.13       64.60    124.86 o
  -1   7  18       76.25      117.39    166.33 o
   0   7  18       19.67       94.68    229.21 o
   1   7  18      103.48      215.06    109.92 o
   2   7  18       35.10      -29.93    270.64 o
   3   7  18      211.12      151.23    193.33 o
   4   7  18       66.36      211.07    220.29 o
  -9   8  18      283.30      161.31    210.94 o
  -8   8  18       67.54       53.69    183.54 o
  -7   8  18      281.96      141.04    148.17 o
  -6   8  18      407.86      433.83    174.67 o
  -5   8  18        1.83      -50.50    166.74 o
  -4   8  18       38.87      -36.62    124.99 o
  -3   8  18        0.53      -13.37    130.10 o
  -2   8  18        5.46      -13.46    126.49 o
 -25   0  19      175.39      318.30    168.25 o
 -23   0  19       73.04      215.43    161.05 o
 -21   0  19       92.79      414.04    159.46 o
 -19   0  19      164.27      226.00    196.72 o
 -17   0  19      375.93      400.57    245.32 o
 -15   0  19        1.62       57.95    116.71 o
 -13   0  19      616.02      561.35    203.44 o
 -11   0  19       69.81       81.17    176.82 o
  -9   0  19     2412.99     2203.01    213.78 o
  -7   0  19       84.28      118.37    107.81 o
  -5   0  19      710.78      610.28    132.87 o
  -3   0  19      298.49      401.40    114.84 o
  -1   0  19      533.56      575.94    120.00 o
   1   0  19     1196.63     1145.33    146.14 o
   3   0  19       49.11      399.13    204.74 o
   5   0  19       27.46       96.16    196.46 o
   7   0  19      893.03      787.41    245.58 o
   9   0  19       64.27     -140.11    185.61 o
  11   0  19       16.67      -55.84    216.63 o
  13   0  19      416.59      437.39    243.51 o
 -25   1  19      162.37      173.74    157.83 o
 -24   1  19      315.23      443.57    127.78 o
 -23   1  19      219.64      309.19    124.28 o
 -22   1  19      287.45      334.54    111.07 o
 -21   1  19        7.54      -24.74     97.68 o
 -20   1  19       52.12      106.90     99.05 o
 -19   1  19      449.80      452.21    109.64 o
 -18   1  19      295.07      241.83    106.26 o
 -17   1  19      126.84      106.81     90.00 o
 -16   1  19       54.16      -75.31     75.31 o
 -15   1  19       52.45      198.07     91.14 o
 -14   1  19      115.56       20.70     83.13 o
 -13   1  19      195.42      194.97     93.10 o
 -12   1  19       49.63       41.90     79.81 o
 -11   1  19      111.53       38.10     81.75 o
 -10   1  19     1008.74      921.31    104.95 o
  -9   1  19        0.54       52.61     77.91 o
  -8   1  19      563.65      769.82    130.96 o
  -7   1  19      389.01      349.38     86.89 o
  -6   1  19      500.96      473.03     86.59 o
  -5   1  19       24.93      -66.72     66.72 o
  -4   1  19      123.00        9.06     71.48 o
  -3   1  19      124.11      151.52     71.64 o
  -2   1  19       68.01       89.37     89.55 o
  -1   1  19       35.46       15.77     95.35 o
   0   1  19       52.34       27.28     95.50 o
   1   1  19       89.05       63.85     96.71 o
   2   1  19      235.42      205.87    101.58 o
   3   1  19       11.75      -18.89     97.26 o
   4   1  19      499.53      686.78    144.20 o
   5   1  19       25.28      -93.22     93.22 o
   6   1  19       34.57      -66.60    168.55 o
   7   1  19       34.80       36.32    136.51 o
   8   1  19       32.86      -22.48    137.17 o
   9   1  19      706.59      616.94    182.76 o
  10   1  19        0.75     -147.61    147.61 o
  11   1  19       92.35     -137.95    313.31 o
  12   1  19      259.30      347.49    171.06 o
  13   1  19        3.51     -250.23    250.23 o
 -24   2  19       27.44      -63.66    101.09 o
 -23   2  19        0.37       48.44    105.82 o
 -22   2  19      179.03      144.81    100.40 o
 -21   2  19       46.07       52.88     97.01 o
 -20   2  19        8.77      -60.08     90.42 o
 -19   2  19      133.63      306.58    102.46 o
 -18   2  19       48.42      139.36     96.08 o
 -17   2  19     1425.09     1193.44    141.04 o
 -16   2  19      248.00      154.05     90.67 o
 -15   2  19       25.11       46.98     89.12 o
 -14   2  19      503.26      566.07    130.07 o
 -13   2  19      754.32      682.37    106.72 o
 -12   2  19      883.78      928.15    140.82 o
 -11   2  19      289.02      279.29     89.18 o
 -10   2  19       56.03      -58.29     70.47 o
  -9   2  19      407.80      376.87     89.00 o
  -8   2  19       27.87       51.91     98.43 o
  -7   2  19      866.74      823.62     94.83 o
  -6   2  19      141.60      158.92     62.58 o
  -5   2  19       70.43       68.09     66.75 o
  -4   2  19        0.33      163.12     94.22 o
  -3   2  19      484.28      517.24    111.67 o
  -2   2  19     1354.10     1079.78    128.59 o
  -1   2  19      112.60      -35.10     89.88 o
   0   2  19      265.91      251.05    103.43 o
   1   2  19      483.99      395.28    115.28 o
   2   2  19       63.66      154.22    102.87 o
   3   2  19      532.24      564.65    121.42 o
   4   2  19      388.45      225.30    107.11 o
   5   2  19      231.79      174.88    108.71 o
   6   2  19        8.41       36.14    103.73 o
   7   2  19      132.44      358.88    115.41 o
   8   2  19       51.55      178.62    115.98 o
   9   2  19      262.87      154.66    159.38 o
  10   2  19      399.32      212.88    157.69 o
  11   2  19        0.37     -134.04    134.04 o
  12   2  19       82.47       38.78    231.10 o
  13   2  19       21.95     -215.08    218.18 o
 -23   3  19       58.60       98.84    229.99 o
 -22   3  19        0.32      172.88    106.32 o
 -21   3  19      111.14      239.78    102.49 o
 -20   3  19        0.66       15.07    170.96 o
 -19   3  19       67.47      -30.81    101.47 o
 -18   3  19      113.95      116.05     91.34 o
 -17   3  19       77.98        1.05    127.08 o
 -16   3  19        9.68      -87.65     87.65 o
 -15   3  19      887.18      824.86    118.42 o
 -14   3  19     1781.12     1785.78    142.03 o
 -13   3  19      191.41      234.28     94.11 o
 -12   3  19      204.97      127.52     88.07 o
 -11   3  19       76.75       37.22     82.05 o
 -10   3  19      142.29        7.15     91.19 o
  -9   3  19        8.84        8.05     89.77 o
  -8   3  19       63.88       57.90     71.64 o
  -7   3  19      172.68      259.47     87.31 o
  -6   3  19      230.85      311.94     80.70 o
  -5   3  19      662.47      642.46     91.64 o
  -4   3  19      144.87      199.81     77.11 o
  -3   3  19      284.76      405.60    105.30 o
  -2   3  19      108.75      311.99    105.31 o
  -1   3  19      168.61       30.37     92.39 o
   0   3  19      101.00      115.70     98.53 o
   1   3  19     1189.48     1662.99    264.62 o
   2   3  19       23.06      168.08     99.88 o
   3   3  19        6.01       -5.30     97.22 o
   4   3  19        1.08      -97.35    162.60 o
   5   3  19      538.11      305.38    144.50 o
   6   3  19      103.74      -55.59    192.07 o
   7   3  19      114.40      135.99    135.78 o
   8   3  19        4.75      104.92    118.88 o
   9   3  19       38.23      -28.00    117.18 o
  10   3  19        0.19      -25.47    259.54 o
  11   3  19       21.46       24.37    120.27 o
  12   3  19        5.78       79.10    240.93 o
 -22   4  19       11.59      199.52    149.63 o
 -21   4  19      137.47      313.63    158.58 o
 -20   4  19      307.69      411.31    108.33 o
 -19   4  19      603.33      813.11    125.11 o
 -18   4  19       16.81      -35.79    137.01 o
 -17   4  19      214.61      167.76    106.61 o
 -16   4  19      164.73      152.52    100.71 o
 -15   4  19      232.78      317.11     98.68 o
 -14   4  19      470.29      419.66    103.63 o
 -13   4  19      457.92      322.97    101.22 o
 -12   4  19     1170.01     1282.91    199.41 o
 -11   4  19      319.60      438.08    112.87 o
 -10   4  19     1263.16     1372.66    118.44 o
  -9   4  19       79.43       67.94     78.71 o
  -8   4  19       52.49       47.93     74.83 o
  -7   4  19        2.99      -52.20     79.41 o
  -6   4  19       70.88      127.48     93.62 o
  -5   4  19      559.40      604.22    112.60 o
  -4   4  19       17.31      -28.49     82.28 o
  -3   4  19        5.65      -75.74     75.74 o
  -2   4  19      536.06      616.80    118.55 o
  -1   4  19      378.32      568.08    158.21 o
   0   4  19       18.03      132.63    133.05 o
   1   4  19      106.77       81.44    120.58 o
   2   4  19      114.39      307.89    137.08 o
   3   4  19       78.43       89.52    131.19 o
   4   4  19       41.97      -23.28    111.48 o
   5   4  19      127.02      -31.22    139.59 o
   6   4  19        4.28      -82.29    126.46 o
   7   4  19      152.77      161.58    136.11 o
   8   4  19       87.19     -105.19    109.37 o
   9   4  19        4.35     -137.07    157.43 o
  10   4  19       41.01      -89.95    129.38 o
  11   4  19       53.18      236.21    152.92 o
 -20   5  19      181.51      166.39    316.93 o
 -19   5  19        1.80       48.13    133.33 o
 -18   5  19       76.92      301.79    111.35 o
 -17   5  19      110.92      140.44    105.65 o
 -16   5  19      152.84      287.79    146.96 o
 -15   5  19       41.43      112.16    138.30 o
 -14   5  19        2.98       40.49    130.86 o
 -13   5  19        2.55       71.22    127.43 o
 -12   5  19      239.60      185.10    137.74 o
 -11   5  19     2577.55     2443.79    190.50 o
 -10   5  19       79.52      -31.52     98.75 o
  -9   5  19      997.82     1015.54    142.54 o
  -8   5  19      392.61      229.32    110.26 o
  -7   5  19       69.76      -53.47     94.99 o
  -6   5  19      294.78      293.35    107.45 o
  -5   5  19      201.77      254.39    112.72 o
  -4   5  19      194.87      245.39    101.26 o
  -3   5  19      394.69      328.32    110.59 o
  -2   5  19      210.87      311.03    108.30 o
  -1   5  19       19.23       10.87     93.48 o
   0   5  19       10.38      133.84    113.10 o
   1   5  19       42.90      -94.47    127.91 o
   2   5  19       81.75      240.64    298.32 o
   3   5  19      229.06      329.59    225.93 o
   4   5  19      334.42      383.22    151.53 o
   5   5  19        9.41     -110.20    110.20 o
   6   5  19        3.64     -112.71    112.71 o
   7   5  19       15.85       80.22    168.29 o
   8   5  19        0.04      -57.76    134.78 o
   9   5  19       68.97      133.58    149.48 o
 -18   6  19       85.68     -161.31    205.77 o
 -17   6  19      148.11      117.88    215.59 o
 -16   6  19        1.03     -163.89    163.89 o
 -15   6  19       47.22     -173.20    196.46 o
 -14   6  19       31.53     -181.47    181.47 o
 -13   6  19       83.47      113.23    190.26 o
 -12   6  19       92.67       20.16    131.52 o
 -11   6  19      276.37      402.96    126.01 o
 -10   6  19      170.97       15.46    150.49 o
  -9   6  19      584.83      331.90    128.01 o
  -8   6  19      197.45       72.95    115.51 o
  -7   6  19       30.55       97.71    110.47 o
  -6   6  19       32.86      126.09    137.57 o
  -5   6  19       14.14       30.57    125.77 o
  -4   6  19       49.97      -56.28     94.59 o
  -3   6  19        0.19      135.51    103.22 o
  -2   6  19      243.73      198.98    109.97 o
  -1   6  19       54.68       62.22     97.10 o
   0   6  19      104.45       80.66    185.11 o
   1   6  19       37.97      -43.93     89.87 o
   2   6  19       40.23      143.91    104.22 o
   3   6  19      153.39      122.82    217.14 o
   4   6  19        0.00       66.53    133.61 o
   5   6  19        3.02     -130.50    293.40 o
   6   6  19       46.50      137.43    312.27 o
   7   6  19       73.61      319.89    212.75 o
 -14   7  19      192.09      114.78    192.33 o
 -13   7  19       31.49     -228.93    365.01 o
 -12   7  19      152.24       69.48    151.89 o
 -11   7  19       75.22       88.90    153.55 o
 -10   7  19       38.10     -201.38    201.38 o
  -9   7  19      302.19        7.69    317.70 o
  -8   7  19      189.00       80.96    147.36 o
  -7   7  19      541.40      536.80    171.61 o
  -6   7  19      446.67      387.22    236.02 o
  -5   7  19        2.23       23.44    146.82 o
  -4   7  19       46.61      -24.61    213.53 o
  -3   7  19       53.43      352.47    142.44 o
  -2   7  19        0.10      -37.43    190.78 o
  -1   7  19       25.49      257.76    124.85 o
   0   7  19      141.42       86.42     98.73 o
   1   7  19      118.75      206.89    128.34 o
   2   7  19        6.27      157.81    176.12 o
   3   7  19        0.89       15.10    138.70 o
 -24   0  20      488.34      627.79    272.98 o
 -22   0  20       78.13      -38.09    186.12 o
 -20   0  20     4070.12     3888.15    291.12 o
 -18   0  20        7.71       13.29    115.66 o
 -16   0  20      545.11      665.14    154.92 o
 -14   0  20     1738.56     1642.74    322.87 o
 -12   0  20       38.31       42.17    103.63 o
 -10   0  20     7200.27     6512.57    291.72 o
  -8   0  20     3253.55     2828.89    202.93 o
  -6   0  20     1330.66     1398.76    161.94 o
  -4   0  20      416.32      529.29    123.80 o
  -2   0  20     1565.31     1757.47    165.36 o
   0   0  20      690.36      800.33    137.81 o
   2   0  20     5855.22     5617.33    419.30 o
   4   0  20        4.09      -88.93    190.78 o
   6   0  20       32.66     -124.60    189.23 o
   8   0  20     1022.20     1201.02    282.29 o
  10   0  20      691.81      264.19    243.51 o
  12   0  20       98.72      155.10    221.80 o
 -24   1  20       45.05       18.91    107.75 o
 -23   1  20        8.19       74.63    101.34 o
 -22   1  20      240.60      374.22    113.57 o
 -21   1  20      746.39      749.96    212.17 o
 -20   1  20        4.33      -91.42     91.42 o
 -19   1  20      507.53      509.80    115.17 o
 -18   1  20       67.01       59.04     92.92 o
 -17   1  20     1113.00      960.56    197.90 o
 -16   1  20        4.48       80.21     84.01 o
 -15   1  20       47.60      -50.52     82.38 o
 -14   1  20      256.47      178.42    106.52 o
 -13   1  20      387.57      498.89    120.67 o
 -12   1  20      806.87      931.14    140.37 o
 -11   1  20      919.51      912.17    137.46 o
 -10   1  20      780.37      731.91    100.82 o
  -9   1  20     4859.26     4918.18    172.84 o
  -8   1  20      520.19      474.82     86.13 o
  -7   1  20     1604.00     1676.69    119.60 o
  -6   1  20     1088.82     1239.24    107.93 o
  -5   1  20      951.57      902.90     99.32 o
  -4   1  20      609.63      739.65     90.90 o
  -3   1  20     1271.29     1275.29    135.30 o
  -2   1  20     1487.10     1658.61    145.45 o
  -1   1  20      400.13      400.29    112.29 o
   0   1  20      126.58      108.63    113.71 o
   1   1  20       28.53      219.43    101.37 o
   2   1  20     2237.46     2273.05    166.46 o
   3   1  20       24.55      -36.33    103.37 o
   4   1  20        9.94     -106.59    106.59 o
   5   1  20      187.91      170.96    144.39 o
   6   1  20        5.80       32.38    143.22 o
   7   1  20      720.36      755.97    181.60 o
   8   1  20       84.26       78.11    147.24 o
   9   1  20      127.12       74.86    157.89 o
  10   1  20      465.88      405.07    281.77 o
  11   1  20       22.34       55.74    246.10 o
  12   1  20      130.78      194.79    190.78 o
 -24   2  20       63.42      108.72    112.64 o
 -23   2  20     1163.16     1402.90    159.41 o
 -22   2  20      158.91      121.64     94.97 o
 -21   2  20       42.58      -52.31     92.03 o
 -20   2  20       23.71      232.31    106.71 o
 -19   2  20       37.14       97.19     92.62 o
 -18   2  20      253.43      199.00    121.19 o
 -17   2  20     1339.80     1296.89    136.68 o
 -16   2  20     2097.40     1645.41    160.69 o
 -15   2  20       97.22       63.66     98.44 o
 -14   2  20       87.53      109.62    148.88 o
 -13   2  20     2865.48     3114.12    164.06 o
 -12   2  20        9.18     -102.91    102.91 o
 -11   2  20        3.18       79.90     83.22 o
 -10   2  20     3030.13     3018.04    175.67 o
  -9   2  20      334.38      310.48     89.85 o
  -8   2  20     1039.53     1262.56    130.74 o
  -7   2  20     1654.20     1610.50    176.79 o
  -6   2  20     4787.98     4678.65    199.14 o
  -5   2  20       98.74      131.37     94.99 o
  -4   2  20     1521.48     1398.27    139.20 o
  -3   2  20       50.19       64.72     96.33 o
  -2   2  20      284.82      201.90    124.85 o
  -1   2  20      975.81     1081.81    132.72 o
   0   2  20       24.26        9.57     93.75 o
   1   2  20      714.00      800.19    128.31 o
   2   2  20      807.97      711.80    123.99 o
   3   2  20        1.82       27.93    100.82 o
   4   2  20     1622.57     1661.93    170.91 o
   5   2  20      226.41      323.68    117.64 o
   6   2  20       24.79       24.06    103.17 o
   7   2  20      112.11       46.81    105.67 o
   8   2  20        0.51       76.70    157.72 o
   9   2  20        2.16      -95.24    148.41 o
  10   2  20        2.86     -107.06    160.27 o
  11   2  20      310.25      175.27    238.34 o
  12   2  20        2.89     -189.23    189.23 o
 -23   3  20       40.19       14.01    134.25 o
 -22   3  20      345.31      328.39    116.56 o
 -21   3  20      175.04      140.56    100.70 o
 -20   3  20      324.96      487.28    106.31 o
 -19   3  20      451.23      412.16    108.94 o
 -18   3  20      322.93      318.97    108.58 o
 -17   3  20       39.09       13.09     98.90 o
 -16   3  20      673.03      731.92    119.78 o
 -15   3  20      274.17      190.91     99.25 o
 -14   3  20     2064.81     2058.93    150.53 o
 -13   3  20      320.19      138.10     93.03 o
 -12   3  20      910.81      876.99    113.55 o
 -11   3  20      426.59      322.15     96.76 o
 -10   3  20     1090.63     1096.05    129.24 o
  -9   3  20      209.64      168.34    103.38 o
  -8   3  20      439.03      463.19    144.76 o
  -7   3  20        0.64      -55.84    145.26 o
  -6   3  20     1268.33     1536.72    222.08 o
  -5   3  20      258.00      421.41    108.13 o
  -4   3  20      293.14      278.53    152.90 o
  -3   3  20      122.39       51.79     96.70 o
  -2   3  20       55.66      -25.04     92.91 o
  -1   3  20       76.92      -35.99     87.59 o
   0   3  20     1113.03     1600.25    148.38 o
   1   3  20       18.57       73.90     98.76 o
   2   3  20      399.24      405.52    119.67 o
   3   3  20      257.84       30.21    122.84 o
   4   3  20      382.40      642.04    247.13 o
   5   3  20      486.36      625.39    164.83 o
   6   3  20       15.23        0.05    158.46 o
   7   3  20       26.93      134.76    137.57 o
   8   3  20        1.21       12.81    129.34 o
   9   3  20        7.34        5.61    146.83 o
  10   3  20      366.00      288.16    151.78 o
  11   3  20       85.08     -160.79    224.90 o
 -22   4  20      114.26       48.04    110.22 o
 -21   4  20       36.30      143.55    103.58 o
 -20   4  20      143.39      380.03    106.36 o
 -19   4  20      281.15      301.36    129.77 o
 -18   4  20      363.94      539.63    117.82 o
 -17   4  20       56.27        6.99    118.95 o
 -16   4  20       59.75      180.96    109.25 o
 -15   4  20      918.07      900.36    165.37 o
 -14   4  20       33.65       58.08     93.03 o
 -13   4  20     4320.29     4245.58    251.37 o
 -12   4  20     1454.52     1265.12    145.14 o
 -11   4  20     2288.61     2184.38    171.82 o
 -10   4  20       79.94       17.34     92.56 o
  -9   4  20      794.42      794.98    203.92 o
  -8   4  20     1304.09     1296.56    114.82 o
  -7   4  20       20.68       18.17     85.39 o
  -6   4  20       34.10      127.72     87.19 o
  -5   4  20      203.23      297.58    102.57 o
  -4   4  20       40.78       66.05     90.66 o
  -3   4  20     2438.81     2523.53    180.08 o
  -2   4  20      194.77       89.60    115.44 o
  -1   4  20      303.12      354.21    146.68 o
   0   4  20       46.21       22.93    129.30 o
   1   4  20      848.94      928.19    179.69 o
   2   4  20        3.10      107.23    133.03 o
   3   4  20       26.91     -115.77    115.77 o
   4   4  20      598.35      923.12    216.11 o
   5   4  20      186.91      331.18    155.52 o
   6   4  20       14.10     -119.85    119.85 o
   7   4  20      427.74      453.75    213.53 o
   8   4  20      100.44      173.44    146.45 o
   9   4  20        3.31      156.98    156.51 o
  10   4  20       76.90     -211.71    218.44 o
 -20   5  20        9.22      -84.26    158.49 o
 -19   5  20      273.27      331.12    160.67 o
 -18   5  20      165.02      270.12    112.61 o
 -17   5  20      764.83      918.28    203.40 o
 -16   5  20       31.37      -48.59    140.29 o
 -15   5  20      791.26      674.82    175.78 o
 -14   5  20       30.15      -74.06    179.14 o
 -13   5  20      310.11      341.40    153.23 o
 -12   5  20      160.16      188.64    148.03 o
 -11   5  20       28.24       14.35    262.38 o
 -10   5  20      484.47      509.49    148.62 o
  -9   5  20       29.99     -140.02    140.02 o
  -8   5  20       30.02       38.29     96.79 o
  -7   5  20        8.35      -60.35     87.66 o
  -6   5  20      404.15      407.37    113.49 o
  -5   5  20       12.29       20.23     90.52 o
  -4   5  20      733.74      960.42    151.40 o
  -3   5  20       90.76       78.81     96.94 o
  -2   5  20      459.59      643.22    207.03 o
  -1   5  20       99.77       56.64     98.46 o
   0   5  20      160.30      192.20    106.07 o
   1   5  20        9.13      -73.57    125.57 o
   2   5  20      219.80       48.81    196.21 o
   3   5  20      137.02      198.39    143.09 o
   4   5  20        2.43       22.35    145.80 o
   5   5  20      322.79      208.84    203.19 o
   6   5  20       88.60     -118.16    125.91 o
   7   5  20      408.06      433.53    303.49 o
   8   5  20      559.75      540.51    373.54 o
 -17   6  20       93.27      182.51    224.90 o
 -16   6  20      411.74      160.27    207.84 o
 -15   6  20      307.89      117.88    212.49 o
 -14   6  20      650.67      526.83    251.27 o
 -13   6  20       63.65       46.53    207.32 o
 -12   6  20     1209.07     1737.45    498.40 o
 -11   6  20      219.82      214.77    145.56 o
 -10   6  20      204.52      170.68    118.91 o
  -9   6  20      502.38      376.78    142.67 o
  -8   6  20       44.95       69.09    110.13 o
  -7   6  20      835.77      784.61    144.49 o
  -6   6  20      484.87      421.23    122.79 o
  -5   6  20        2.45      -94.09     94.09 o
  -4   6  20      826.38      753.76    138.46 o
  -3   6  20        0.05      -41.78     92.74 o
  -2   6  20      128.08      210.26    100.78 o
  -1   6  20       67.81      -68.64     93.06 o
   0   6  20      129.58      310.83    114.79 o
   1   6  20       17.26      183.81     98.67 o
   2   6  20       28.49      102.24    182.52 o
   3   6  20        5.05      -69.53    180.70 o
   4   6  20      222.33      106.98    145.35 o
   5   6  20        0.60      380.56    322.10 o
   6   6  20      134.72      375.61    171.36 o
 -13   7  20        3.51       75.48    185.61 o
 -12   7  20       80.43      -55.32    169.58 o
 -11   7  20       12.77     -191.81    191.81 o
 -10   7  20       14.58      -64.87    137.89 o
  -9   7  20      769.63      691.37    182.31 o
  -8   7  20      122.50      129.54    146.28 o
  -7   7  20      516.18      356.42    157.78 o
  -6   7  20      189.82       23.38    124.65 o
  -5   7  20      310.57      309.26    216.63 o
  -4   7  20       35.26      -66.49    113.87 o
  -3   7  20      169.74      206.65    160.02 o
  -2   7  20      211.51      352.36    167.99 o
  -1   7  20        0.89      -87.54     87.54 o
   0   7  20        8.50       -4.96    160.91 o
   1   7  20       76.92      187.89    185.79 o
   2   7  20      102.09      228.38    161.04 o
 -23   0  21      359.67      466.38    161.04 o
 -21   0  21      585.33      492.01    162.93 o
 -19   0  21      520.48      667.76    173.28 o
 -17   0  21     1284.11     1480.50    296.25 o
 -15   0  21      316.03      324.69    133.17 o
 -13   0  21        3.95      -82.64    101.40 o
 -11   0  21     2783.98     2698.91    219.90 o
  -9   0  21      147.84       57.34    116.80 o
  -7   0  21      124.72      101.85    113.42 o
  -5   0  21     1006.21     1097.42    151.37 o
  -3   0  21     1162.08     1034.42    305.30 o
  -1   0  21     1368.89     1160.17    264.71 o
   1   0  21       96.27      139.59    208.87 o
   3   0  21     1050.57      955.44    268.85 o
   5   0  21        3.01     -108.57    189.74 o
   7   0  21      968.22     1186.54    278.67 o
   9   0  21        0.43     -164.41    244.55 o
  11   0  21      535.92      770.35    267.81 o
 -24   1  21       28.38        8.53    106.92 o
 -23   1  21      362.22      389.46    117.64 o
 -22   1  21      256.65       10.80    143.88 o
 -21   1  21      115.41       73.33     99.10 o
 -20   1  21      666.92      679.35    123.56 o
 -19   1  21      115.59       78.40    119.98 o
 -18   1  21     1108.32      925.00    132.24 o
 -17   1  21      388.00      521.56    105.35 o
 -16   1  21      713.46      596.30    104.65 o
 -15   1  21      176.09      202.99    113.52 o
 -14   1  21      410.11      382.83    114.60 o
 -13   1  21      575.88      412.58    102.59 o
 -12   1  21        1.19      -31.80     77.54 o
 -11   1  21      325.60      194.44     87.80 o
 -10   1  21     1722.87     2030.42    133.77 o
  -9   1  21      126.76      116.03     80.27 o
  -8   1  21      565.40      525.88    117.16 o
  -7   1  21     2422.99     2415.32    138.87 o
  -6   1  21      116.04       74.62     80.40 o
  -5   1  21      805.18      880.87     98.04 o
  -4   1  21        3.96       26.27    117.21 o
  -3   1  21      537.97      494.32    115.34 o
  -2   1  21      506.36      568.14    120.37 o
  -1   1  21      724.19      661.01    119.64 o
   0   1  21      226.29      156.99    104.15 o
   1   1  21     1593.14     1370.54    147.26 o
   2   1  21      581.61      651.52    125.03 o
   3   1  21      665.16      555.61    226.71 o
   4   1  21       80.33       55.79    135.04 o
   5   1  21      285.39      373.96    265.49 o
   6   1  21        4.58       34.69    152.12 o
   7   1  21       33.01     -146.41    146.41 o
   8   1  21        5.03       12.30    168.29 o
   9   1  21       87.94      181.00    166.24 o
  10   1  21        0.11     -148.90    148.90 o
  11   1  21       10.12      -26.10    150.98 o
  12   1  21       53.24     -155.37    155.37 o
 -23   2  21       23.75       15.29    105.75 o
 -22   2  21       46.95      -21.01     99.25 o
 -21   2  21      212.81      235.72    112.31 o
 -20   2  21      356.61      395.29    109.44 o
 -19   2  21      409.54      466.45    181.86 o
 -18   2  21      108.30       51.14     86.11 o
 -17   2  21       18.81      131.84     92.81 o
 -16   2  21      527.71      301.63    123.39 o
 -15   2  21     1713.43     1832.16    148.00 o
 -14   2  21     2406.44     2304.53    154.95 o
 -13   2  21      260.50      334.03    103.14 o
 -12   2  21       27.49       73.71     87.02 o
 -11   2  21      171.78      271.86     92.63 o
 -10   2  21       22.59      112.22     82.43 o
  -9   2  21       35.39       80.19     86.64 o
  -8   2  21      303.42      364.59    108.47 o
  -7   2  21     1631.68     1551.53    167.56 o
  -6   2  21      401.08      494.91    127.80 o
  -5   2  21      170.43      209.14    116.44 o
  -4   2  21      859.86     1037.75    132.52 o
  -3   2  21       20.32      -31.26     96.65 o
  -2   2  21        0.25        4.68     92.63 o
  -1   2  21       22.12       49.40     94.23 o
   0   2  21      764.64      668.64    128.49 o
   1   2  21       92.26      215.79    102.93 o
   2   2  21      303.82      361.92    120.08 o
   3   2  21      191.06      244.15    113.47 o
   4   2  21      320.37      382.42    119.83 o
   5   2  21      224.39      174.16    115.54 o
   6   2  21       19.18      -68.20    251.27 o
   7   2  21       18.40       17.04    149.78 o
   8   2  21      374.10      303.58    177.83 o
   9   2  21        2.49     -225.68    225.68 o
  10   2  21       43.11     -157.69    213.01 o
  11   2  21       54.36     -141.66    218.18 o
 -23   3  21       41.26       60.23    107.86 o
 -22   3  21      155.83      -27.51    120.37 o
 -21   3  21      348.17      371.30    109.02 o
 -20   3  21      170.85      305.47     97.98 o
 -19   3  21      132.74       95.23    115.59 o
 -18   3  21       38.14       93.67    146.74 o
 -17   3  21     1031.71     1247.83    149.18 o
 -16   3  21      112.95       77.95    106.64 o
 -15   3  21      158.61       74.76     94.10 o
 -14   3  21      247.29      348.08    106.28 o
 -13   3  21     2988.45     3017.79    165.78 o
 -12   3  21      150.27      188.84    125.93 o
 -11   3  21     1063.05     1207.42    146.00 o
 -10   3  21      656.46      634.05    121.96 o
  -9   3  21        8.28      -79.61     88.46 o
  -8   3  21       12.72       24.58    109.13 o
  -7   3  21      503.23      234.70    108.88 o
  -6   3  21       99.44      -90.76     91.45 o
  -5   3  21      164.33      102.30    114.04 o
  -4   3  21       41.45      138.60     74.51 o
  -3   3  21     1396.39     1290.55    142.04 o
  -2   3  21     1407.29     1458.36    150.71 o
  -1   3  21       87.07      136.27    105.56 o
   0   3  21       86.72       -0.17    123.41 o
   1   3  21        8.62      136.04    102.53 o
   2   3  21      370.75      381.68    152.13 o
   3   3  21       22.70      233.29    141.86 o
   4   3  21        0.27     -119.46    121.22 o
   5   3  21      205.06      273.17    139.76 o
   6   3  21      125.76      393.03    278.93 o
   7   3  21        3.23     -120.19    120.19 o
   8   3  21        0.32       48.91    144.34 o
   9   3  21       18.07     -102.37    224.38 o
  10   3  21       14.82       43.95    243.51 o
 -21   4  21      101.00      282.22    183.13 o
 -20   4  21        6.25      103.20     92.17 o
 -19   4  21       21.56       38.83    116.85 o
 -18   4  21      293.16      307.55    113.73 o
 -17   4  21      514.07      474.90    121.52 o
 -16   4  21        9.19      112.31     99.35 o
 -15   4  21      168.33       40.38    101.50 o
 -14   4  21      349.71      510.05    120.73 o
 -13   4  21     1074.79     1062.52    142.11 o
 -12   4  21     1612.54     1817.60    244.62 o
 -11   4  21       69.61      132.76    107.16 o
 -10   4  21      731.52      747.73    126.72 o
  -9   4  21      620.45      718.41    122.41 o
  -8   4  21       15.61      101.50    187.16 o
  -7   4  21        8.63     -115.82    115.82 o
  -6   4  21      152.26      138.19    100.21 o
  -5   4  21        4.53       28.59     83.20 o
  -4   4  21      178.19      159.85     93.86 o
  -3   4  21      525.19      491.24    113.45 o
  -2   4  21      713.34      947.73    135.28 o
  -1   4  21     1131.26     1386.54    201.08 o
   0   4  21      165.78      222.76    147.33 o
   1   4  21      531.67      608.84    169.15 o
   2   4  21       25.42       32.47    130.08 o
   3   4  21        6.12        1.51    125.93 o
   4   4  21        6.22      -25.16    131.95 o
   5   4  21      353.52      466.56    166.05 o
   6   4  21        7.27      223.58    284.36 o
   7   4  21        4.59     -108.82    108.82 o
   8   4  21      190.86       78.00    195.17 o
   9   4  21       12.23     -142.18    142.18 o
 -19   5  21      118.57       21.13    147.33 o
 -18   5  21      123.07      250.69    150.29 o
 -17   5  21       65.94      -17.09    153.55 o
 -16   5  21      180.40      183.40    294.44 o
 -15   5  21       97.10       80.60    143.62 o
 -14   5  21      198.73      351.80    155.28 o
 -13   5  21       51.67     -121.24    121.24 o
 -12   5  21       11.21      173.37    144.99 o
 -11   5  21       25.93       -2.54    114.95 o
 -10   5  21      554.49      576.71    154.72 o
  -9   5  21     1230.17     1022.24    191.37 o
  -8   5  21      185.51      254.42    162.34 o
  -7   5  21       96.57      -92.32     93.30 o
  -6   5  21     1006.08      927.18    174.79 o
  -5   5  21      103.35      107.46    102.34 o
  -4   5  21       51.27       88.78    103.48 o
  -3   5  21      246.30      281.16    107.64 o
  -2   5  21       68.60      -48.50     90.64 o
  -1   5  21       33.09      -49.30    107.56 o
   0   5  21        1.05      136.58    177.45 o
   1   5  21       19.99      162.89    144.26 o
   2   5  21       44.76       35.76    190.26 o
   3   5  21        0.65      119.48    154.33 o
   4   5  21       10.53       42.57    138.55 o
   5   5  21       28.31      -75.40    153.04 o
   6   5  21        2.20       41.91    142.58 o
   7   5  21       10.18     -134.42    134.42 o
 -17   6  21      181.57       49.63    218.70 o
 -16   6  21       34.17      -79.10    210.42 o
 -15   6  21      219.00      226.45    211.46 o
 -14   6  21       12.10      -69.28    189.74 o
 -13   6  21      208.68      160.98    146.41 o
 -12   6  21       31.04       -1.26    131.47 o
 -11   6  21        1.62      166.73    181.21 o
 -10   6  21      145.70      219.87    141.97 o
  -9   6  21     1788.86     1969.65    233.85 o
  -8   6  21      103.43      -64.44    104.27 o
  -7   6  21      561.94      669.50    140.05 o
  -6   6  21      132.77       73.62    110.43 o
  -5   6  21      120.06      115.93    104.97 o
  -4   6  21       23.99      175.62    109.57 o
  -3   6  21      255.43      521.34    128.79 o
  -2   6  21      153.95      -22.23     96.24 o
  -1   6  21      144.98      349.01    125.77 o
   0   6  21       73.05      119.47    154.63 o
   1   6  21       72.76      101.47    128.23 o
   2   6  21      656.79      944.07    207.41 o
   3   6  21      119.07      283.00    146.46 o
   4   6  21       51.03      120.26    338.38 o
 -12   7  21      149.69      -20.68    189.23 o
 -11   7  21        8.03     -160.79    160.79 o
 -10   7  21       17.59      157.69    214.56 o
  -9   7  21      272.26       -6.96    141.40 o
  -8   7  21        4.00      -52.80    155.88 o
  -7   7  21      242.91      181.02    141.11 o
  -6   7  21      276.00      448.07    169.45 o
  -5   7  21       35.61       36.95    133.95 o
  -4   7  21       34.35      -73.42    291.85 o
  -3   7  21       93.05      186.12    120.35 o
  -2   7  21       29.84      172.08    119.74 o
  -1   7  21        2.29      101.51    104.04 o
   0   7  21        2.84       72.03    136.04 o
 -24   0  22       69.84      -87.91    437.13 o
 -22   0  22      882.84     1418.25    222.50 o
 -20   0  22      669.01      714.53    182.49 o
 -18   0  22     8562.61     8632.27    375.43 o
 -16   0  22      608.65      652.95    163.89 o
 -14   0  22      858.08      832.68    156.99 o
 -12   0  22      425.43      364.40    166.99 o
 -10   0  22      306.92      749.60    344.07 o
  -8   0  22     9051.16     9104.55    336.05 o
  -6   0  22     3595.53     3417.93    221.84 o
  -4   0  22      207.99      182.14    124.08 o
  -2   0  22     6455.98     6532.96    432.22 o
   0   0  22     4444.10     4867.15    404.82 o
   2   0  22        2.76      -70.83    195.95 o
   4   0  22      457.64      620.41    259.02 o
   6   0  22      664.51      513.91    250.75 o
   8   0  22      110.96      110.12    241.44 o
  10   0  22      538.75      268.33    247.65 o
 -24   1  22      391.59      370.04    162.12 o
 -23   1  22       70.58      208.43    111.79 o
 -22   1  22      238.27      -46.96    100.56 o
 -21   1  22      547.95      596.58    118.87 o
 -20   1  22      243.83       68.53     87.77 o
 -19   1  22     1137.49      998.92    133.96 o
 -18   1  22       43.90      -20.02     85.77 o
 -17   1  22        1.74       68.94     88.86 o
 -16   1  22      295.84      192.47     92.68 o
 -15   1  22     1053.77     1134.01    124.41 o
 -14   1  22     1770.80     1660.56    141.58 o
 -13   1  22      201.69       91.76     87.30 o
 -12   1  22      133.00      102.85     87.03 o
 -11   1  22     2674.97     2522.76    146.64 o
 -10   1  22     1437.43     1444.39    123.23 o
  -9   1  22      966.15      889.98    105.93 o
  -8   1  22      330.41      369.21    118.23 o
  -7   1  22     1823.75     1875.98    130.55 o
  -6   1  22       20.44      -53.43     79.87 o
  -5   1  22      794.21      915.24    131.58 o
  -4   1  22     2133.96     2135.54    163.91 o
  -3   1  22     1491.84     1424.33    152.82 o
  -2   1  22     6776.33     6150.74    331.18 o
  -1   1  22        4.82      -91.74     91.74 o
   0   1  22     2784.21     2822.83    181.72 o
   1   1  22     1126.64     1014.73    138.91 o
   2   1  22      296.71      238.60    159.07 o
   3   1  22     1698.05     2029.16    225.20 o
   4   1  22      177.12       52.63    149.16 o
   5   1  22      221.91      594.91    171.89 o
   6   1  22      887.06      784.00    212.23 o
   7   1  22      904.14      724.20    415.94 o
   8   1  22      100.63      -52.56    224.90 o
   9   1  22      461.16      721.79    201.79 o
  10   1  22        6.05     -146.78    146.78 o
  11   1  22       47.15      187.80    173.14 o
 -23   2  22      202.43      364.59    116.76 o
 -22   2  22      236.58      273.58    113.18 o
 -21   2  22      688.42      717.17    125.45 o
 -20   2  22        5.81       31.25     93.23 o
 -19   2  22      335.93      402.01    111.46 o
 -18   2  22      317.79      305.07    103.20 o
 -17   2  22      647.36      765.07    113.91 o
 -16   2  22      102.98      137.41     98.18 o
 -15   2  22     3250.42     2921.42    258.35 o
 -14   2  22      893.60     1005.05    124.63 o
 -13   2  22      811.15      922.74    119.67 o
 -12   2  22       13.23       -7.59     80.15 o
 -11   2  22     2044.16     2014.28    137.99 o
 -10   2  22      609.96      533.10    100.69 o
  -9   2  22      488.64      302.45    111.60 o
  -8   2  22      997.17     1066.39    138.48 o
  -7   2  22      134.34       69.58     97.25 o
  -6   2  22      162.43      224.84    145.49 o
  -5   2  22     8214.23     8211.82    268.89 o
  -4   2  22     1310.12     1372.94    173.35 o
  -3   2  22      158.37       39.82    104.58 o
  -2   2  22     2074.09     2024.16    163.89 o
  -1   2  22      148.02       74.10    103.01 o
   0   2  22        3.77       -2.20    104.65 o
   1   2  22     1922.09     1982.87    169.17 o
   2   2  22      815.43      786.44    136.52 o
   3   2  22     1442.88     1597.35    164.29 o
   4   2  22     1517.04     1553.24    165.91 o
   5   2  22        1.93      -74.31    149.52 o
   6   2  22     1011.33      834.45    200.33 o
   7   2  22      144.96      217.74    172.09 o
   8   2  22       92.63     -108.22    200.60 o
   9   2  22      101.76      -52.22    234.21 o
  10   2  22      178.69       59.97    255.40 o
 -22   3  22      532.86      850.11    135.48 o
 -21   3  22       18.88       52.01     95.09 o
 -20   3  22       77.46      414.40    114.61 o
 -19   3  22       40.15      121.06    100.22 o
 -18   3  22      988.01     1138.48    175.35 o
 -17   3  22       38.61      -57.88     92.64 o
 -16   3  22      169.02       58.01     97.18 o
 -15   3  22      544.36      546.62    113.20 o
 -14   3  22      150.92       97.39     93.49 o
 -13   3  22      822.56      934.98    176.86 o
 -12   3  22     4723.09     4690.24    229.28 o
 -11   3  22        0.48       33.00     99.55 o
 -10   3  22     1162.83     1208.58    175.89 o
  -9   3  22       41.74       47.89    103.29 o
  -8   3  22     2144.05     2215.62    168.26 o
  -7   3  22        5.06       10.87     95.64 o
  -6   3  22      308.70      401.09    114.16 o
  -5   3  22     2698.64     3009.10    254.42 o
  -4   3  22        9.23      -44.93     97.61 o
  -3   3  22        5.43       99.69    102.91 o
  -2   3  22      123.10      128.70    102.04 o
  -1   3  22      490.51      483.08    119.75 o
   0   3  22      542.20      874.05    228.32 o
   1   3  22      220.97      439.83    153.29 o
   2   3  22     1288.05     1671.50    217.30 o
   3   3  22      376.50      163.01    200.86 o
   4   3  22     3074.81     2996.80    261.71 o
   5   3  22      191.90        6.13    130.43 o
   6   3  22      460.35      760.85    186.12 o
   7   3  22      574.20      668.87    182.46 o
   8   3  22        1.33     -215.59    215.59 o
   9   3  22      129.54      -90.99    241.44 o
 -21   4  22        6.18      162.07    131.41 o
 -20   4  22      254.50      269.74    103.82 o
 -19   4  22       10.99       91.00    108.16 o
 -18   4  22       81.93      118.04    105.60 o
 -17   4  22      485.84      488.15    118.63 o
 -16   4  22      304.92      154.33    110.75 o
 -15   4  22      222.77      392.09    119.36 o
 -14   4  22       45.49      173.05    111.25 o
 -13   4  22       79.39      160.74    107.47 o
 -12   4  22        2.61      134.66    131.79 o
 -11   4  22      597.09      588.38    124.98 o
 -10   4  22       49.40       95.55     97.78 o
  -9   4  22      635.68      793.64    164.77 o
  -8   4  22     3500.34     3248.20    457.04 o
  -7   4  22       14.30        6.56    131.00 o
  -6   4  22     1135.76     1334.90    193.58 o
  -5   4  22       68.26     -120.69    125.96 o
  -4   4  22      221.36      198.39    106.30 o
  -3   4  22        3.92      -54.60     79.89 o
  -2   4  22      920.81     1589.19    305.28 o
  -1   4  22     2700.25     2669.03    411.54 o
   0   4  22      124.09     -127.35    127.35 o
   1   4  22      149.64      275.77    170.10 o
   2   4  22       98.58      215.91    154.29 o
   3   4  22      323.91      409.03    179.14 o
   4   4  22      604.16      733.58    178.40 o
   5   4  22      214.67      122.86    148.06 o
   6   4  22      188.08      330.79    167.25 o
   7   4  22     1083.14     1541.92    485.47 o
   8   4  22       42.00     -189.31    236.53 o
 -19   5  22      413.40      608.52    349.24 o
 -18   5  22       42.95     -140.70    140.70 o
 -17   5  22        1.08      -13.16    148.70 o
 -16   5  22      634.37      589.74    178.28 o
 -15   5  22     1149.10     1170.56    289.27 o
 -14   5  22      175.34      357.42    163.87 o
 -13   5  22      602.24     1124.71    186.03 o
 -12   5  22      305.64      426.42    151.90 o
 -11   5  22      614.91      459.17    158.82 o
 -10   5  22        5.51       96.75    140.86 o
  -9   5  22      748.75      696.79    162.39 o
  -8   5  22      382.53      189.02    168.55 o
  -7   5  22       20.31      121.01    141.92 o
  -6   5  22        0.36      -76.00    126.54 o
  -5   5  22      406.20      476.45    122.04 o
  -4   5  22        5.45      -88.81     88.81 o
  -3   5  22      154.07      270.59    110.66 o
  -2   5  22       21.95       59.24     92.98 o
  -1   5  22      153.69      259.26    145.68 o
   0   5  22      257.98      187.12    163.06 o
   1   5  22        4.84      -22.81    169.32 o
   2   5  22       24.62     -103.51    166.48 o
   3   5  22        8.76      -16.42    123.29 o
   4   5  22        0.58       20.05    127.90 o
   5   5  22      479.40      548.11    176.88 o
   6   5  22        3.14      -45.92    135.99 o
 -16   6  22       22.69     -186.64    186.64 o
 -15   6  22        5.56      -54.80    210.42 o
 -14   6  22       53.46      -81.02    170.36 o
 -13   6  22       16.58       95.61    135.65 o
 -12   6  22      676.75      642.68    299.61 o
 -11   6  22      717.97      422.44    167.29 o
 -10   6  22       43.29      143.63    150.19 o
  -9   6  22      182.21      167.58    149.24 o
  -8   6  22        1.26       17.89    127.20 o
  -7   6  22      149.27      -81.47    123.07 o
  -6   6  22      155.76      191.88    112.55 o
  -5   6  22        8.92       -7.98    122.16 o
  -4   6  22      437.50      715.65    138.59 o
  -3   6  22       29.51      171.79    104.53 o
  -2   6  22      379.15      385.27    124.65 o
  -1   6  22        3.21       81.25    104.00 o
   0   6  22        6.40       17.22     98.38 o
   1   6  22      383.03      230.95    190.43 o
   2   6  22      240.61      426.31    121.61 o
   3   6  22       42.89      135.99    152.11 o
 -10   7  22        8.90      -68.25    170.61 o
  -9   7  22      277.29      249.72    213.01 o
  -8   7  22       25.08      198.53    219.21 o
  -7   7  22       99.03      145.90    157.69 o
  -6   7  22        3.90       49.82    135.98 o
  -5   7  22       33.97     -111.32    111.32 o
  -4   7  22        8.19       53.72    137.81 o
  -3   7  22       12.90      -52.69    102.85 o
 -23   0  23      483.20      522.84    187.70 o
 -21   0  23      338.00      259.92    161.12 o
 -19   0  23      786.85     1020.40    188.42 o
 -17   0  23      138.16      247.72    136.99 o
 -15   0  23      281.26      324.46    129.78 o
 -13   0  23        6.16       12.69    106.54 o
 -11   0  23      318.38      253.51    208.10 o
  -9   0  23     9963.60     9412.35    352.82 o
  -7   0  23        4.05      250.55    223.61 o
  -5   0  23      355.23      391.97    130.44 o
  -3   0  23       71.62      112.19    213.01 o
  -1   0  23      586.85      454.97    235.24 o
   1   0  23      131.73      244.03    221.80 o
   3   0  23      111.21       50.67    218.18 o
   5   0  23      622.61      481.34    264.19 o
   7   0  23        0.43      -35.16    231.62 o
   9   0  23       28.01      -89.96    221.28 o
 -23   1  23      192.78      141.43    114.88 o
 -22   1  23      303.97      448.94    117.56 o
 -21   1  23       36.42       33.08     95.37 o
 -20   1  23      802.31      607.31    123.02 o
 -19   1  23        3.32      -61.09     81.99 o
 -18   1  23      547.68      555.24    127.53 o
 -17   1  23      201.01      169.88     89.22 o
 -16   1  23       33.29      199.95    118.13 o
 -15   1  23      592.67      415.11    107.01 o
 -14   1  23        8.98       73.90     88.96 o
 -13   1  23       34.16       32.01     86.83 o
 -12   1  23      265.80      297.35     97.28 o
 -11   1  23      890.03      998.83    114.65 o
 -10   1  23      450.13      585.70    107.01 o
  -9   1  23     4132.36     4113.93    268.65 o
  -8   1  23     3763.39     3978.87    204.74 o
  -7   1  23      150.17      134.49    106.72 o
  -6   1  23     1045.73      870.43    136.55 o
  -5   1  23     5330.32     5348.82    229.63 o
  -4   1  23        0.50       66.14     98.69 o
  -3   1  23      202.03      222.15    108.05 o
  -2   1  23      228.06      311.41    106.60 o
  -1   1  23      321.86      231.13    140.87 o
   0   1  23        0.12      251.39    266.00 o
   1   1  23      232.84      267.14    157.83 o
   2   1  23      224.82      134.01    155.50 o
   3   1  23      964.86     1156.77    204.70 o
   4   1  23       98.33      -58.92    158.26 o
   5   1  23      458.68      400.08    201.38 o
   6   1  23      268.66      201.44    178.44 o
   7   1  23      134.64      -86.14    158.36 o
   8   1  23       73.55      -18.94    163.97 o
   9   1  23        3.26      -21.01    160.57 o
  10   1  23        1.78     -163.53    163.53 o
 -23   2  23       52.51      -88.14    114.70 o
 -22   2  23      387.56      555.38    127.22 o
 -21   2  23       28.71     -152.43    164.77 o
 -20   2  23       22.32      224.26    102.82 o
 -19   2  23      145.51      292.06    112.33 o
 -18   2  23      279.87      357.89    109.67 o
 -17   2  23        3.23      121.40     89.58 o
 -16   2  23      351.49      305.18    107.47 o
 -15   2  23       19.09       68.13     91.10 o
 -14   2  23      414.33      484.11    105.74 o
 -13   2  23      144.16       94.82     88.12 o
 -12   2  23     1726.79     1783.23    138.68 o
 -11   2  23      645.37      689.10    105.04 o
 -10   2  23      370.15      257.97    108.97 o
  -9   2  23       21.43      -26.08    102.84 o
  -8   2  23      169.33      236.31    107.41 o
  -7   2  23      298.67      433.58    116.93 o
  -6   2  23     1258.12     1359.18    214.10 o
  -5   2  23     1132.84     1250.22    148.57 o
  -4   2  23        0.19      -11.80    100.93 o
  -3   2  23     1089.04     1342.54    285.92 o
  -2   2  23       86.96       63.17    105.68 o
  -1   2  23      118.80       35.19    105.79 o
   0   2  23       29.66      153.43    109.55 o
   1   2  23       13.95       45.21    112.90 o
   2   2  23      647.65      518.24    134.34 o
   3   2  23       11.30      -24.21    130.00 o
   4   2  23        7.44      -11.45    267.29 o
   5   2  23       82.46      -52.29    154.39 o
   6   2  23        0.02     -140.51    140.51 o
   7   2  23       46.90       29.01    164.77 o
   8   2  23       38.95       66.18    251.27 o
   9   2  23       31.55      439.46    285.39 o
 -22   3  23       75.74      234.00    137.68 o
 -21   3  23      142.94      353.74    153.80 o
 -20   3  23       76.98       94.65    105.07 o
 -19   3  23      266.06      489.36    110.03 o
 -18   3  23      110.23      191.34    117.01 o
 -17   3  23       51.94        2.78    105.29 o
 -16   3  23      277.36      261.37    105.86 o
 -15   3  23      728.02      655.26    120.04 o
 -14   3  23      311.22      264.05    118.92 o
 -13   3  23      131.29      109.76    104.98 o
 -12   3  23      351.63      377.88    241.66 o
 -11   3  23     1299.19     1483.78    153.95 o
 -10   3  23      348.46      386.36    112.24 o
  -9   3  23      216.76      202.82    106.73 o
  -8   3  23      719.85      764.32    127.60 o
  -7   3  23       15.91      -87.31     87.31 o
  -6   3  23      457.83      471.08    119.76 o
  -5   3  23      509.65      419.25    114.66 o
  -4   3  23      151.75      121.86    104.74 o
  -3   3  23      182.34      210.05    105.67 o
  -2   3  23       26.30       18.76    112.02 o
  -1   3  23      733.59      991.64    185.11 o
   0   3  23     1151.52     1287.58    246.61 o
   1   3  23      294.22      143.10    143.15 o
   2   3  23        0.01     -110.83    110.83 o
   3   3  23      130.10      -47.14    175.53 o
   4   3  23      120.42      297.54    142.94 o
   5   3  23       32.49       43.38    127.29 o
   6   3  23       85.16       65.43    139.99 o
   7   3  23        5.49     -201.12    201.12 o
   8   3  23       41.30     -209.91    239.38 o
 -20   4  23       14.64      133.10    104.77 o
 -19   4  23       37.09      -24.83    107.59 o
 -18   4  23      202.76      216.81    126.29 o
 -17   4  23      102.37       75.68    103.26 o
 -16   4  23       50.62      -37.69    100.30 o
 -15   4  23      448.69      665.37    135.06 o
 -14   4  23      140.83      278.85    113.20 o
 -13   4  23      151.95      165.17    133.62 o
 -12   4  23       74.63      214.27    153.35 o
 -11   4  23      607.48      579.40    123.73 o
 -10   4  23       36.42      122.78    131.92 o
  -9   4  23       37.65      -81.87    126.93 o
  -8   4  23        5.43      -23.81    121.74 o
  -7   4  23       19.47     -139.13    229.29 o
  -6   4  23        8.39       56.68    130.31 o
  -5   4  23       93.20      132.02    207.32 o
  -4   4  23       14.49       52.82    126.31 o
  -3   4  23      239.96       71.63    135.09 o
  -2   4  23      144.26      169.94    149.49 o
  -1   4  23       22.02       59.24    136.45 o
   0   4  23     1018.45      858.98    181.47 o
   1   4  23      246.07      265.13    157.69 o
   2   4  23      194.14      373.15    204.74 o
   3   4  23       32.89     -137.19    170.36 o
   4   4  23        9.93      -89.83    186.64 o
   5   4  23        0.25      -54.77    130.17 o
   6   4  23       44.93       20.60    435.58 o
   7   4  23      143.00      125.03    347.17 o
 -18   5  23      140.04       52.96    155.43 o
 -17   5  23       66.97       89.11    145.95 o
 -16   5  23        0.53      386.15    260.06 o
 -15   5  23       54.88       94.28    152.88 o
 -14   5  23      226.45      217.07    198.27 o
 -13   5  23        9.23        7.56    110.22 o
 -12   5  23      147.48       99.13    252.82 o
 -11   5  23      111.41      155.57    140.59 o
 -10   5  23       29.00      133.61    123.57 o
  -9   5  23        8.21       25.69    123.03 o
  -8   5  23        8.52     -147.87    147.87 o
  -7   5  23        0.61       82.27    131.68 o
  -6   5  23       99.40      -93.45    117.72 o
  -5   5  23       59.75     -119.29    119.29 o
  -4   5  23      291.52      443.86    167.99 o
  -3   5  23       35.43      184.40    101.88 o
  -2   5  23      297.01      374.58    190.16 o
  -1   5  23      170.07      330.35    108.89 o
   0   5  23       78.13      176.80    119.79 o
   1   5  23       62.17       60.65    151.23 o
   2   5  23      101.19       83.93    136.96 o
   3   5  23      174.91      140.81    166.07 o
   4   5  23      146.18      -23.91    235.24 o
 -15   6  23      290.34      190.26    219.73 o
 -14   6  23       43.33      151.26    149.71 o
 -13   6  23        0.89      -64.12    131.11 o
 -12   6  23       44.87       47.61    132.41 o
 -11   6  23       40.10      157.34    133.62 o
 -10   6  23       19.47      203.05    181.47 o
  -9   6  23        5.96      126.96    214.30 o
  -8   6  23       56.75      165.06    133.36 o
  -7   6  23      396.39      231.51    133.56 o
  -6   6  23        7.87     -153.43    355.19 o
  -5   6  23        1.12       14.54    128.64 o
  -4   6  23        5.60       85.06    102.54 o
  -3   6  23       14.08      -43.33    121.11 o
  -2   6  23       49.41      -26.22    104.84 o
  -1   6  23       18.31      149.97    107.41 o
   0   6  23       94.00      284.89    108.20 o
   1   6  23        0.23      -92.85    214.40 o
 -22   0  24      238.01      252.18    161.12 o
 -20   0  24      277.23      400.61    318.48 o
 -18   0  24     1030.65     1064.87    196.13 o
 -16   0  24      927.95     1147.78    191.29 o
 -14   0  24      184.35      167.94    122.31 o
 -12   0  24     2036.62     1692.18    289.01 o
 -10   0  24       17.69      -31.91    157.17 o
  -8   0  24     4542.19     4681.29    447.99 o
  -6   0  24     3808.04     4241.90    608.26 o
  -4   0  24       29.39      155.62    216.11 o
  -2   0  24     6433.97     5719.70    449.80 o
   0   0  24     3384.03     3250.97    377.42 o
   2   0  24     1470.43     1252.72    305.04 o
   4   0  24      517.93      764.66    281.77 o
   6   0  24     1269.94     1043.85    306.07 o
   8   0  24      415.65      679.87    290.56 o
 -23   1  24      170.39      120.77    155.29 o
 -22   1  24      279.02      305.24    110.54 o
 -21   1  24      184.61      270.97    109.85 o
 -20   1  24       49.17      -38.72     88.98 o
 -19   1  24      809.44      947.68    126.86 o
 -18   1  24       18.33      -36.39     91.77 o
 -17   1  24       90.34      143.83     88.58 o
 -16   1  24       80.05      104.37     84.93 o
 -15   1  24      898.14     1119.81    120.49 o
 -14   1  24      383.79      442.83    126.04 o
 -13   1  24       41.76      -12.71     87.32 o
 -12   1  24     2532.02     2536.04    155.32 o
 -11   1  24        5.81       97.41     85.11 o
 -10   1  24      261.35      247.86     88.43 o
  -9   1  24     3417.58     3361.26    158.54 o
  -8   1  24     3283.03     2885.53    187.03 o
  -7   1  24      526.34      298.57    122.41 o
  -6   1  24      201.12      324.67    115.51 o
  -5   1  24     3161.30     3190.07    191.20 o
  -4   1  24      115.71      -15.23     94.42 o
  -3   1  24      391.55      505.91    123.59 o
  -2   1  24     2575.34     2571.14    181.01 o
  -1   1  24      517.83      841.07    192.46 o
   0   1  24     3328.86     3758.55    275.54 o
   1   1  24     1482.38     1487.18    220.93 o
   2   1  24      739.07      964.77    200.70 o
   3   1  24     1515.37     1522.78    225.39 o
   4   1  24       54.79       75.11    168.83 o
   5   1  24      931.87      611.95    197.72 o
   6   1  24        2.94     -192.40    314.34 o
   7   1  24      158.54     -111.77    161.94 o
   8   1  24      190.40      297.37    177.25 o
 -22   2  24      334.51      440.18    119.15 o
 -21   2  24      254.08      340.71    108.71 o
 -20   2  24      498.97      461.33    113.25 o
 -19   2  24      148.13       82.85    125.44 o
 -18   2  24       10.00        5.12    142.01 o
 -17   2  24       96.37      100.86    165.13 o
 -16   2  24       36.64      153.47     95.54 o
 -15   2  24     1986.17     1766.73    154.02 o
 -14   2  24     1407.87     1435.55    137.02 o
 -13   2  24      313.44      267.92    100.40 o
 -12   2  24      325.37      287.05    115.13 o
 -11   2  24     1418.37     1382.31    157.87 o
 -10   2  24      160.32      194.53    112.29 o
  -9   2  24     1717.29     1397.84    149.80 o
  -8   2  24       91.26       11.43     95.52 o
  -7   2  24        3.93      169.34    107.41 o
  -6   2  24     1544.05     1610.79    189.30 o
  -5   2  24     2669.36     2664.73    184.03 o
  -4   2  24      151.70      146.41    108.15 o
  -3   2  24     2658.37     2914.87    203.01 o
  -2   2  24      220.44      213.41    113.37 o
  -1   2  24      520.09      647.45    137.96 o
   0   2  24        1.65      -91.47    106.54 o
   1   2  24     2091.72     2540.13    196.38 o
   2   2  24       98.77       68.25    161.32 o
   3   2  24     1281.98      983.15    249.46 o
   4   2  24      255.96      354.28    208.87 o
   5   2  24      654.09      161.10    256.70 o
   6   2  24       45.77      -78.18    159.84 o
   7   2  24       27.74     -215.08    215.08 o
   8   2  24        0.79     -176.82    241.44 o
 -21   3  24       14.22       64.10    116.71 o
 -20   3  24       33.12      211.84    228.95 o
 -19   3  24        2.55       82.97    140.22 o
 -18   3  24      735.71      999.99    150.39 o
 -17   3  24      250.50      235.79    106.08 o
 -16   3  24      976.92     1435.26    169.03 o
 -15   3  24       75.40        6.14    146.22 o
 -14   3  24      204.13      445.77    204.87 o
 -13   3  24        5.62      -88.85     88.85 o
 -12   3  24      327.34      570.47    131.05 o
 -11   3  24     1215.32     1143.91    145.80 o
 -10   3  24       13.68       -9.13     99.75 o
  -9   3  24        0.51      -90.79     90.79 o
  -8   3  24     2530.98     2661.75    203.06 o
  -7   3  24       20.72      -37.44    100.98 o
  -6   3  24     3519.32     3206.45    200.16 o
  -5   3  24      471.18      380.73    121.84 o
  -4   3  24        2.10       12.24    105.53 o
  -3   3  24     1354.76     1304.73    181.04 o
  -2   3  24     2690.13     3016.92    197.98 o
  -1   3  24     1054.11     1206.71    201.96 o
   0   3  24       63.87       43.95    128.62 o
   1   3  24      178.07      185.46    396.29 o
   2   3  24      434.14      383.00    165.23 o
   3   3  24      247.12      329.42    151.77 o
   4   3  24      887.08      572.64    168.74 o
   5   3  24      115.49      251.78    277.12 o
   6   3  24      452.57      407.40    285.39 o
   7   3  24        0.93     -244.55    244.55 o
 -20   4  24      190.74      260.95    147.36 o
 -19   4  24      196.77       -3.17    140.49 o
 -18   4  24      811.69     1001.43    154.97 o
 -17   4  24       10.58       34.88    117.41 o
 -16   4  24       65.15       74.98    112.52 o
 -15   4  24      298.91      344.45    147.06 o
 -14   4  24        1.23       83.07    105.99 o
 -13   4  24       23.19       47.65     99.86 o
 -12   4  24      384.22      391.76    139.93 o
 -11   4  24       67.08      261.20    138.02 o
 -10   4  24      305.47      191.53    143.17 o
  -9   4  24      780.50      816.95    182.39 o
  -8   4  24     1204.26     1166.82    191.00 o
  -7   4  24      286.31      362.00    151.77 o
  -6   4  24     1002.40     1049.16    182.62 o
  -5   4  24      400.68      541.09    171.44 o
  -4   4  24        1.15      -81.08    131.92 o
  -3   4  24      883.87     1462.80    213.55 o
  -2   4  24      139.02       45.45    170.87 o
  -1   4  24       72.23      188.49    188.45 o
   0   4  24      196.34      284.11    150.61 o
   1   4  24      542.77      560.18    159.17 o
   2   4  24       60.79      -15.06    142.81 o
   3   4  24        8.14       -3.15    206.80 o
   4   4  24      225.12      236.29    154.28 o
   5   4  24       28.02      154.29    266.78 o
 -17   5  24      140.83      235.98    207.84 o
 -16   5  24       10.82      136.91    139.10 o
 -15   5  24        1.75       74.16    137.04 o
 -14   5  24      311.70      102.62    171.13 o
 -13   5  24      341.26      479.33    225.93 o
 -12   5  24      559.80      716.09    370.96 o
 -11   5  24     1004.80      990.59    195.95 o
 -10   5  24       12.55       85.13    126.63 o
  -9   5  24     1430.35     1247.77    194.35 o
  -8   5  24       26.00       46.35    222.06 o
  -7   5  24      182.06       25.53    134.25 o
  -6   5  24      137.47      258.01    154.52 o
  -5   5  24      794.18      968.79    191.44 o
  -4   5  24      310.24      211.07    285.39 o
  -3   5  24      932.96      884.89    202.67 o
  -2   5  24      725.83      723.85    178.82 o
  -1   5  24       17.86      204.11    104.61 o
   0   5  24        1.85      -77.28    133.92 o
   1   5  24      571.18      620.14    333.21 o
   2   5  24      517.66      535.64    177.92 o
   3   5  24       45.21       51.99    159.72 o
 -13   6  24       39.62      138.64    143.49 o
 -12   6  24      324.08      420.62    414.38 o
 -11   6  24       36.74     -122.77    338.64 o
 -10   6  24       78.63      120.72    273.50 o
  -9   6  24       88.36      227.26    147.44 o
  -8   6  24       14.32      169.83    194.91 o
  -7   6  24       20.34      116.89    130.27 o
  -6   6  24      385.23      483.13    164.50 o
  -5   6  24       72.97       17.99    170.87 o
  -4   6  24       81.01       96.79    135.76 o
  -3   6  24       34.38      -17.70    144.71 o
  -2   6  24      440.22      405.05    130.94 o
  -1   6  24       22.86      139.08    114.61 o
 -21   0  25      552.03      894.86    197.61 o
 -19   0  25      590.78      485.78    158.00 o
 -17   0  25       72.20      167.68    134.90 o
 -15   0  25      943.46     1006.79    169.82 o
 -13   0  25        1.15       71.08    103.99 o
 -11   0  25      421.82      382.16    149.24 o
  -9   0  25     1795.39     1514.33    194.18 o
  -7   0  25     1603.68     1663.77    270.91 o
  -5   0  25     2350.85     2426.33    321.58 o
  -3   0  25       24.39        5.69    202.67 o
  -1   0  25      375.43      257.47    241.96 o
   1   0  25      316.74      235.76    244.03 o
   3   0  25       45.28     -205.25    205.25 o
   5   0  25       65.17      -27.92    255.92 o
   7   0  25      132.19     -215.59    215.59 o
 -22   1  25      142.94      131.47    122.16 o
 -21   1  25        0.94       20.76     94.35 o
 -20   1  25      622.25      965.41    134.59 o
 -19   1  25       19.41       55.65     90.72 o
 -18   1  25       57.96       57.07     93.30 o
 -17   1  25       59.07      109.68     89.61 o
 -16   1  25      200.60      529.91    106.26 o
 -15   1  25       28.26       21.91     73.63 o
 -14   1  25       21.27      -78.89     78.89 o
 -13   1  25      605.56      635.44    112.97 o
 -12   1  25        1.49       55.24     82.11 o
 -11   1  25       46.80      -24.36     82.89 o
 -10   1  25     1021.21     1019.56    182.67 o
  -9   1  25      198.39       23.94    103.44 o
  -8   1  25      172.90      144.45    110.68 o
  -7   1  25      980.68      770.38    135.89 o
  -6   1  25     1294.83     1268.55    148.79 o
  -5   1  25      330.05      234.58    109.52 o
  -4   1  25      446.42      436.18    126.37 o
  -3   1  25      744.70      947.15    147.80 o
  -2   1  25       83.06      -33.67    147.86 o
  -1   1  25        8.76      119.17    243.00 o
   0   1  25        6.81     -143.93    143.93 o
   1   1  25        0.37       64.93    161.14 o
   2   1  25        0.34       -4.62    179.14 o
   3   1  25        0.05       61.77    164.97 o
   4   1  25      205.95     -158.98    158.98 o
   5   1  25       70.03      -94.69    173.02 o
   6   1  25        3.40      -17.13    173.81 o
   7   1  25       11.23      -96.14    166.44 o
 -22   2  25      395.27      466.02    123.63 o
 -21   2  25       14.56      -87.79     87.79 o
 -20   2  25       99.72       27.08    127.14 o
 -19   2  25      178.95      267.75    100.72 o
 -18   2  25      543.60      802.89    119.36 o
 -17   2  25        1.69       41.65    105.70 o
 -16   2  25      134.40      187.30     99.96 o
 -15   2  25        0.18      -27.03    107.80 o
 -14   2  25      122.32      -26.14    170.22 o
 -13   2  25       58.05      182.89    113.76 o
 -12   2  25     1270.81     1463.21    225.46 o
 -11   2  25       38.00       89.17    111.15 o
 -10   2  25       18.37       -6.82    102.51 o
  -9   2  25      430.53      330.50    125.24 o
  -8   2  25      218.69      150.93    109.97 o
  -7   2  25        3.48       -8.85    102.39 o
  -6   2  25      436.92      347.65    114.92 o
  -5   2  25      450.73      547.95    132.28 o
  -4   2  25      391.30      496.64    124.51 o
  -3   2  25      100.90      -24.42    124.27 o
  -2   2  25     1152.49     1230.13    157.60 o
  -1   2  25       76.91      128.04    117.63 o
   0   2  25       70.37     -117.19    159.31 o
   1   2  25       19.38      -13.63    223.09 o
   2   2  25        0.23     -121.45    159.03 o
   3   2  25      276.78      149.81    166.15 o
   4   2  25        2.19      -17.17    164.51 o
   5   2  25       27.97        9.71    166.14 o
   6   2  25       28.78     -225.93    225.93 o
   7   2  25       66.78       -6.72    249.20 o
 -20   3  25        2.45      122.03    112.15 o
 -19   3  25       60.15      208.11    123.67 o
 -18   3  25        3.58       67.17    101.04 o
 -17   3  25      311.64      329.17    122.80 o
 -16   3  25       70.19      212.25    156.41 o
 -15   3  25      232.19      294.06    168.02 o
 -14   3  25      175.61      164.87    169.40 o
 -13   3  25      877.88     1039.10    149.06 o
 -12   3  25      104.99       27.90    107.85 o
 -11   3  25      101.16      142.07    107.41 o
 -10   3  25      114.93       90.38    106.56 o
  -9   3  25      182.99      148.43    110.01 o
  -8   3  25        0.00      -90.76    101.30 o
  -7   3  25      218.70      412.14    119.72 o
  -6   3  25        0.26      118.88    106.62 o
  -5   3  25      667.39      741.30    133.66 o
  -4   3  25      309.67      615.74    134.41 o
  -3   3  25        0.17      -63.46     93.56 o
  -2   3  25      156.71      206.13    162.86 o
  -1   3  25       28.08      155.93    148.80 o
   0   3  25        0.86      -77.86    150.97 o
   1   3  25      163.75     -121.66    126.76 o
   2   3  25        5.76       85.30    140.78 o
   3   3  25        3.95       12.31    132.95 o
   4   3  25        2.32       77.55    229.55 o
   5   3  25       15.59     -139.59    249.72 o
   6   3  25       57.98     -214.56    214.56 o
 -19   4  25      171.90      187.20    126.91 o
 -18   4  25        0.82      -75.15    109.47 o
 -17   4  25       13.69       18.21    108.21 o
 -16   4  25      571.72      800.41    142.88 o
 -15   4  25      131.37      180.69    110.94 o
 -14   4  25        1.06      -96.57     96.57 o
 -13   4  25       41.59       -0.78    100.96 o
 -12   4  25       89.82       22.08    209.91 o
 -11   4  25       28.22       50.26    131.59 o
 -10   4  25       38.48      272.67    140.77 o
  -9   4  25      821.83     1027.74    206.55 o
  -8   4  25       16.09     -115.01    223.35 o
  -7   4  25        2.40      -68.45    127.23 o
  -6   4  25      163.21      239.35    147.01 o
  -5   4  25        6.13     -103.36    120.24 o
  -4   4  25       69.35      140.80    151.71 o
  -3   4  25        0.63      -74.44    129.77 o
  -2   4  25       20.15       63.43    137.36 o
  -1   4  25      587.38      531.40    192.33 o
   0   4  25        3.68     -125.19    132.51 o
   1   4  25      157.53      273.31    153.15 o
   2   4  25      178.86      352.52    167.42 o
   3   4  25       40.36     -184.74    398.87 o
   4   4  25       70.66      208.27    153.88 o
 -16   5  25       26.90       -1.82    444.89 o
 -15   5  25       12.83        3.81    135.45 o
 -14   5  25       12.75       73.99    136.18 o
 -13   5  25       81.14       16.50    169.58 o
 -12   5  25      636.72      514.56    162.40 o
 -11   5  25       80.94      202.29    131.35 o
 -10   5  25      194.09      213.88    141.63 o
  -9   5  25        1.58        7.91    146.83 o
  -8   5  25      133.27      200.13    140.59 o
  -7   5  25       10.63     -137.56    137.56 o
  -6   5  25        4.66     -118.41    166.22 o
  -5   5  25        8.65      -27.63    132.56 o
  -4   5  25       85.13     -127.59    127.59 o
  -3   5  25       92.30      213.65    233.43 o
  -2   5  25      232.87      427.28    161.70 o
  -1   5  25      472.80      368.28    164.58 o
   0   5  25       89.16      -45.81    152.09 o
   1   5  25        1.71      118.29    235.76 o
 -11   6  25        2.16       37.02    136.77 o
 -10   6  25       52.84      245.71    239.89 o
  -9   6  25       11.69      129.51    136.27 o
  -8   6  25        9.92      148.18    209.13 o
  -7   6  25        1.45     -135.03    135.03 o
  -6   6  25       51.79     -105.95    139.34 o
  -5   6  25       24.91       -0.75    136.75 o
  -4   6  25       15.52      105.28    164.67 o
 -22   0  26      451.56      398.88    172.80 o
 -20   0  26      474.93      584.72    169.03 o
 -18   0  26       60.90       12.03    224.38 o
 -16   0  26      204.18      188.57    130.02 o
 -14   0  26       84.76      157.81    117.40 o
 -12   0  26     5158.93     4972.61    423.43 o
 -10   0  26     4197.27     4211.71    273.97 o
  -8   0  26      258.48      352.13    152.60 o
  -6   0  26     1081.96      606.45    251.78 o
  -4   0  26      514.14      561.47    250.23 o
  -2   0  26      341.22      245.58    245.06 o
   0   0  26       71.17       28.95    238.86 o
   2   0  26      164.48      -49.12    250.75 o
   4   0  26      247.14      288.49    266.78 o
   6   0  26      180.67       88.41    268.85 o
 -21   1  26      529.97      405.36    171.93 o
 -20   1  26       66.92      189.09     97.35 o
 -19   1  26      482.46      525.72    114.08 o
 -18   1  26      742.79      768.67    118.73 o
 -17   1  26      433.68      481.33    106.50 o
 -16   1  26      169.88      267.85     93.31 o
 -15   1  26     1107.01     1076.32    149.39 o
 -14   1  26      501.38      533.84    110.00 o
 -13   1  26       84.65       61.01     82.10 o
 -12   1  26     2140.57     1749.11    142.74 o
 -11   1  26      434.47      370.48    127.05 o
 -10   1  26      249.89       73.57    105.24 o
  -9   1  26     1403.91     1274.84    156.52 o
  -8   1  26       71.52       50.21    142.35 o
  -7   1  26      936.43      842.06    143.10 o
  -6   1  26      168.97      217.66    118.69 o
  -5   1  26       67.93      144.00    112.79 o
  -4   1  26      496.02      259.77    168.35 o
  -3   1  26      609.25      449.66    164.61 o
  -2   1  26      100.23     -142.01    142.01 o
  -1   1  26       10.85      179.18    162.06 o
   0   1  26        0.47       69.92    164.69 o
   1   1  26      365.56      125.13    169.53 o
   2   1  26       29.46      192.84    171.95 o
   3   1  26       37.72      -29.62    168.15 o
   4   1  26      159.62       69.24    349.76 o
   5   1  26      102.47     -155.88    165.97 o
   6   1  26       46.49     -156.81    218.44 o
 -21   2  26       11.39      134.85    129.62 o
 -20   2  26       10.14      104.68    105.74 o
 -19   2  26      116.37      139.46     98.79 o
 -18   2  26      171.07      368.43     97.88 o
 -17   2  26      160.70      162.26    117.38 o
 -16   2  26      211.23      120.73    126.64 o
 -15   2  26     1296.47     1188.86    159.40 o
 -14   2  26        5.10      -13.37    105.33 o
 -13   2  26     1865.51     2114.88    200.78 o
 -12   2  26        1.18      -43.43    103.20 o
 -11   2  26       44.05      -96.54     96.54 o
 -10   2  26       72.32      -94.52     94.52 o
  -9   2  26     1006.04      925.64    141.72 o
  -8   2  26     1225.43     1167.08    152.97 o
  -7   2  26      873.14      709.25    141.16 o
  -6   2  26      661.65      511.57    132.67 o
  -5   2  26      418.71      565.45    130.80 o
  -4   2  26       10.75       21.89    109.72 o
  -3   2  26      368.39      365.47    129.02 o
  -2   2  26      138.98      233.59    119.56 o
  -1   2  26      164.42      272.02    167.73 o
   0   2  26        8.29     -147.53    147.53 o
   1   2  26      202.25      199.35    178.71 o
   2   2  26       14.75     -149.46    149.46 o
   3   2  26      153.80      117.47    171.49 o
   4   2  26        8.69     -147.52    147.52 o
   5   2  26      117.61      -30.50    257.47 o
 -20   3  26      161.99      363.94    155.58 o
 -19   3  26        0.00      108.29    177.85 o
 -18   3  26      438.67      481.58    136.78 o
 -17   3  26       79.61       92.12    111.47 o
 -16   3  26      725.81     1021.90    211.01 o
 -15   3  26      609.90      510.81    130.88 o
 -14   3  26      363.88      228.82    120.00 o
 -13   3  26        5.80      -98.57     98.57 o
 -12   3  26      548.81      429.77    120.18 o
 -11   3  26        8.05       12.35    104.10 o
 -10   3  26        2.03       26.63    100.04 o
  -9   3  26      110.29      127.53    112.39 o
  -8   3  26     1037.81     1038.73    149.14 o
  -7   3  26      162.49      279.18    115.74 o
  -6   3  26     2172.12     1879.26    185.12 o
  -5   3  26      156.44      236.00    139.83 o
  -4   3  26      451.67      726.23    177.15 o
  -3   3  26      842.51      657.64    207.58 o
  -2   3  26      114.81      274.89    145.02 o
  -1   3  26      159.42      394.22    178.89 o
   0   3  26      886.03      911.78    194.24 o
   1   3  26      118.22      164.25    146.33 o
   2   3  26       28.64      225.93    238.34 o
   3   3  26       60.52     -202.67    202.67 o
   4   3  26       13.17     -214.04    214.04 o
 -18   4  26      385.72      477.48    133.17 o
 -17   4  26       48.55       31.79    114.81 o
 -16   4  26      136.95      120.31    123.53 o
 -15   4  26      174.41      166.38    115.55 o
 -14   4  26       32.07      114.66    144.76 o
 -13   4  26      287.34      225.21    149.87 o
 -12   4  26       11.15       12.24    179.14 o
 -11   4  26      340.87      329.50    149.98 o
 -10   4  26      314.88      443.32    148.81 o
  -9   4  26      478.14      343.58    292.63 o
  -8   4  26      420.42      478.20    173.46 o
  -7   4  26       14.87      -79.45    140.06 o
  -6   4  26      260.12      599.61    180.84 o
  -5   4  26      581.19      667.03    202.67 o
  -4   4  26      135.95      162.38    148.68 o
  -3   4  26      407.66      332.01    154.38 o
  -2   4  26        2.81     -121.61    121.61 o
  -1   4  26      184.05      152.03    152.21 o
   0   4  26      143.77      -82.30    130.24 o
   1   4  26      146.31      -93.79    193.88 o
   2   4  26        4.57      -53.52    396.03 o
 -15   5  26       55.47      197.68    151.86 o
 -14   5  26       19.17       32.23    142.39 o
 -13   5  26       31.92      149.14    248.17 o
 -12   5  26        2.78      286.16    158.72 o
 -11   5  26      472.19      576.60    319.25 o
 -10   5  26        1.85      -94.69    123.39 o
  -9   5  26      459.91      459.02    226.45 o
  -8   5  26       69.81      -71.40    189.74 o
  -7   5  26       69.50     -115.01    115.01 o
  -6   5  26       28.35       71.31    168.80 o
  -5   5  26      408.31      271.13    160.72 o
  -4   5  26        0.64     -134.46    134.46 o
  -3   5  26      713.56      618.53    207.58 o
  -2   5  26      422.36      629.57    365.27 o
  -1   5  26      121.09       89.36    154.17 o
 -21   0  27      300.35      401.56    156.79 o
 -19   0  27      628.30      803.45    180.86 o
 -17   0  27      267.29      127.24    142.95 o
 -15   0  27      183.83      222.99    250.49 o
 -13   0  27      300.51      461.47    188.19 o
 -11   0  27      578.47      473.14    234.46 o
  -9   0  27     1533.44     1538.11    302.97 o
  -7   0  27       47.49     -182.51    182.51 o
  -5   0  27       23.72      156.14    234.21 o
  -3   0  27       30.39       97.20    254.37 o
  -1   0  27        3.53      193.88    243.00 o
   1   0  27      453.68      507.71    283.84 o
   3   0  27      223.24       97.20    240.93 o
   5   0  27        1.28     -253.34    253.34 o
 -21   1  27       62.77       22.57     96.17 o
 -20   1  27      330.35      377.80    117.83 o
 -19   1  27      106.77      112.29     92.79 o
 -18   1  27      120.48       97.46     87.15 o
 -17   1  27      122.92      107.75    140.82 o
 -16   1  27      322.23      426.96     98.84 o
 -15   1  27      567.20      550.56    132.00 o
 -14   1  27       35.09       -7.27    101.86 o
 -13   1  27      389.88      453.37    136.74 o
 -12   1  27      174.10      303.69    126.53 o
 -11   1  27        4.12      -94.77    110.88 o
 -10   1  27      526.98      559.25    138.16 o
  -9   1  27       16.79       94.54    131.02 o
  -8   1  27      731.24      995.81    149.81 o
  -7   1  27      446.18      520.61    134.29 o
  -6   1  27        0.68      -88.52    153.45 o
  -5   1  27       65.14       33.23    152.32 o
  -4   1  27      172.28       20.42    160.72 o
  -3   1  27      178.39       43.08    165.46 o
  -2   1  27       12.54      -32.85    160.38 o
  -1   1  27        2.18       -4.98    230.85 o
   0   1  27       35.40      122.96    180.21 o
   1   1  27        3.85     -159.80    159.80 o
   2   1  27       25.71        5.01    167.57 o
   3   1  27       19.39     -183.28    183.28 o
   4   1  27       15.11      -78.09    214.30 o
   5   1  27        0.18     -143.31    181.16 o
 -20   2  27       87.91      162.29    157.23 o
 -19   2  27       12.31      264.70    113.43 o
 -18   2  27      338.42      641.87    122.53 o
 -17   2  27       82.58       61.49    109.63 o
 -16   2  27      511.57      645.03    141.25 o
 -15   2  27        4.26      -22.46    107.71 o
 -14   2  27      395.79      453.73    134.54 o
 -13   2  27       43.71      118.94    123.70 o
 -12   2  27      498.55      513.04    131.01 o
 -11   2  27       17.79       85.37    110.02 o
 -10   2  27        4.94       89.05    105.46 o
  -9   2  27       14.57       16.07    103.85 o
  -8   2  27       45.11      112.47    111.52 o
  -7   2  27        0.57      264.86    118.50 o
  -6   2  27      188.70      183.62    136.75 o
  -5   2  27        6.62      -10.11    109.35 o
  -4   2  27      143.13       44.00    113.30 o
  -3   2  27        3.14       -3.39    113.61 o
  -2   2  27      561.49      931.53    301.16 o
  -1   2  27       27.32      -39.80    158.30 o
   0   2  27       80.71     -114.86    159.25 o
   1   2  27        0.42       71.09    170.95 o
   2   2  27       34.42      190.35    162.50 o
   3   2  27       11.49     -157.87    157.87 o
   4   2  27       35.21      -96.16    255.40 o
 -19   3  27      291.55      431.36    194.40 o
 -18   3  27      136.66       80.57    119.68 o
 -17   3  27      311.38      460.74    139.35 o
 -16   3  27       32.04      -72.39    108.21 o
 -15   3  27      140.82      247.02    126.76 o
 -14   3  27       12.80      -28.16    104.09 o
 -13   3  27      348.86      236.58    114.78 o
 -12   3  27       17.29      183.08    109.92 o
 -11   3  27      229.59      191.85    114.85 o
 -10   3  27      158.88      206.13    126.41 o
  -9   3  27        4.16      -52.29    101.82 o
  -8   3  27        2.33     -100.86    100.86 o
  -7   3  27      194.13      419.38    137.97 o
  -6   3  27       18.14       24.03    108.27 o
  -5   3  27      374.30      296.58    290.56 o
  -4   3  27        0.55      185.53    254.63 o
  -3   3  27      384.89      359.36    146.78 o
  -2   3  27       41.55       87.64    144.35 o
  -1   3  27       97.45      212.59    156.21 o
   0   3  27       15.32      177.63    137.27 o
   1   3  27        0.83      241.96    238.86 o
   2   3  27       42.70       94.61    263.16 o
   3   3  27       84.80      291.59    286.94 o
 -17   4  27        4.54      227.21    123.49 o
 -16   4  27        3.93      -24.39    114.33 o
 -15   4  27      144.78      279.35    158.11 o
 -14   4  27      344.17      404.48    163.02 o
 -13   4  27        0.29     -133.94    162.34 o
 -12   4  27       99.25      -49.19    199.31 o
 -11   4  27      165.22      125.09    146.93 o
 -10   4  27       18.68      169.90    198.27 o
  -9   4  27      160.38      126.69    135.67 o
  -8   4  27       40.38       37.41    129.04 o
  -7   4  27        1.49       -8.97    160.79 o
  -6   4  27       39.29      -77.28    132.40 o
  -5   4  27      125.62       67.72    166.48 o
  -4   4  27       19.10      190.48    146.46 o
  -3   4  27        6.46       81.58    143.09 o
  -2   4  27        3.76     -102.03    377.68 o
  -1   4  27        9.16       -4.03    144.33 o
   0   4  27       26.24      173.89    216.63 o
   1   4  27       71.81       -1.48    141.98 o
 -13   5  27        1.23      216.44    154.27 o
 -12   5  27       62.50       30.23    140.89 o
 -11   5  27        0.35      141.45    214.30 o
 -10   5  27      231.48      326.28    152.26 o
  -9   5  27        0.13     -128.81    128.81 o
  -8   5  27      116.62      -10.11    281.00 o
  -7   5  27        0.13      -28.97    164.93 o
  -6   5  27       34.27      -52.22    189.48 o
  -5   5  27        9.37     -134.18    134.18 o
  -4   5  27       42.72     -123.67    189.23 o
  -3   5  27        4.53     -124.07    130.04 o
 -20   0  28      827.52      972.50    193.74 o
 -18   0  28        8.72       98.17    127.18 o
 -16   0  28      172.01      346.73    206.55 o
 -14   0  28      323.26      692.93    294.44 o
 -12   0  28      226.22      449.28    243.00 o
 -10   0  28     1598.15     2115.09    327.79 o
  -8   0  28      370.43      336.57    225.93 o
  -6   0  28       45.37       96.16    224.90 o
  -4   0  28      623.55      892.88    289.53 o
  -2   0  28      884.30     1229.97    318.48 o
   0   0  28       44.87       68.25    236.27 o
   2   0  28       69.79     -236.79    236.79 o
 -20   1  28      235.77      389.02    125.89 o
 -19   1  28      183.07      428.50    110.92 o
 -18   1  28       57.58      232.48     96.77 o
 -17   1  28      124.57      184.42    128.84 o
 -16   1  28       68.57      196.41     83.14 o
 -15   1  28      140.96      156.27    110.41 o
 -14   1  28      210.17      193.22    130.53 o
 -13   1  28      309.13      387.31    138.24 o
 -12   1  28      745.90      467.58    136.87 o
 -11   1  28      262.92      224.48    138.34 o
 -10   1  28      734.66      830.04    153.69 o
  -9   1  28     1362.86     1419.59    172.03 o
  -8   1  28       14.34       90.39    144.79 o
  -7   1  28      772.10      859.45    359.58 o
  -6   1  28        6.05      -81.12    147.05 o
  -5   1  28      709.18      943.99    200.10 o
  -4   1  28      283.48      344.87    173.60 o
  -3   1  28       16.08       77.62    158.09 o
  -2   1  28      578.81      446.79    196.09 o
  -1   1  28      170.99      195.80    218.95 o
   0   1  28      134.58      292.99    186.55 o
   1   1  28      183.87     -119.10    193.88 o
   2   1  28        0.28     -138.52    164.51 o
   3   1  28      208.87      125.86    201.38 o
 -19   2  28       42.16      117.75    128.65 o
 -18   2  28        0.51      111.65     93.06 o
 -17   2  28      735.04      780.32    179.46 o
 -16   2  28      392.64      289.30    127.10 o
 -15   2  28      171.03      127.26    116.10 o
 -14   2  28      175.20       48.36    112.26 o
 -13   2  28      600.51      791.10    153.16 o
 -12   2  28       94.85      220.97    120.12 o
 -11   2  28      180.46      407.35    137.59 o
 -10   2  28       60.53      237.59    176.39 o
  -9   2  28        1.19      195.60    114.08 o
  -8   2  28       69.21       50.00    132.43 o
  -7   2  28      545.22      633.27    140.29 o
  -6   2  28       69.97      272.54    120.09 o
  -5   2  28      537.99      494.77    135.29 o
  -4   2  28        9.57      -42.55    262.38 o
  -3   2  28      156.77      262.64    170.43 o
  -2   2  28       27.23     -153.78    153.78 o
  -1   2  28      269.82      232.21    197.76 o
   0   2  28      200.91      116.46    183.02 o
   1   2  28      354.94      105.26    181.99 o
   2   2  28      199.93      141.14    262.64 o
 -18   3  28      172.15      225.11    123.81 o
 -17   3  28       53.11      -39.69    114.12 o
 -16   3  28      397.55       92.67    149.92 o
 -15   3  28       77.10       68.80    113.13 o
 -14   3  28      277.01      350.84    129.96 o
 -13   3  28        6.88      139.73    110.55 o
 -12   3  28      181.67      219.17    119.37 o
 -11   3  28       34.21      164.43    104.85 o
 -10   3  28      191.65      121.61    150.11 o
  -9   3  28       19.02       -0.24    110.26 o
  -8   3  28      347.01      184.65    113.68 o
  -7   3  28      786.43      926.22    150.48 o
  -6   3  28      832.20      672.70    263.93 o
  -5   3  28        4.43     -129.14    129.14 o
  -4   3  28      390.03      456.87    171.73 o
  -3   3  28        3.47       45.02    133.99 o
  -2   3  28      215.84      344.66    159.91 o
  -1   3  28        4.74      -78.59    222.83 o
   0   3  28       61.83     -219.21    219.21 o
   1   3  28       18.84      -28.44    261.09 o
 -15   4  28      117.08       19.92    145.94 o
 -14   4  28      134.84      267.46    167.77 o
 -13   4  28      344.30      375.70    169.27 o
 -12   4  28       44.99       29.82    123.45 o
 -11   4  28      137.32       89.81    145.78 o
 -10   4  28      158.10      170.84    184.83 o
  -9   4  28       58.84      -36.06    144.55 o
  -8   4  28      242.45      384.90    559.92 o
  -7   4  28       55.30      -62.33    125.01 o
  -6   4  28       53.29     -127.79    277.38 o
  -5   4  28       48.37     -138.00    138.00 o
  -4   4  28       46.65       21.53    168.80 o
  -3   4  28      293.15       82.15    165.42 o
  -2   4  28       60.49       64.68    160.27 o
 -19   0  29        0.89      139.08    134.53 o
 -17   0  29        2.24       77.98    108.92 o
 -15   0  29       95.58      219.25    170.87 o
 -13   0  29       12.05      304.11    114.00 o
 -11   0  29        1.63       47.05    202.15 o
  -9   0  29      227.20      269.88    241.44 o
  -7   0  29       63.92      -69.28    209.91 o
  -5   0  29       10.26     -117.36    225.93 o
  -3   0  29        0.26      111.16    230.59 o
  -1   0  29      175.88      321.06    260.06 o
   1   0  29      246.87      241.96    269.36 o
 -19   1  29       69.75       73.26     92.16 o
 -18   1  29        3.01       46.01     87.35 o
 -17   1  29      145.75      295.68     95.34 o
 -16   1  29       42.96      295.68    106.13 o
 -15   1  29        0.20      -67.01    135.05 o
 -14   1  29       91.02      348.85    136.88 o
 -13   1  29      110.66      -41.36    120.22 o
 -12   1  29        0.48       69.14    117.80 o
 -11   1  29      125.57      187.92    124.44 o
 -10   1  29      392.41      306.17    134.60 o
  -9   1  29        0.38      201.00    161.31 o
  -8   1  29      232.31      632.64    184.20 o
  -7   1  29       64.64      -74.06    141.37 o
  -6   1  29        6.96       89.63    215.59 o
  -5   1  29       55.54      205.83    176.97 o
  -4   1  29       54.09       31.23    167.10 o
  -3   1  29        7.50      114.89    426.79 o
  -2   1  29        0.09      -74.41    302.71 o
  -1   1  29       64.42      237.28    181.81 o
   0   1  29        0.50      -96.44    163.67 o
   1   1  29        2.00     -132.07    173.65 o
   2   1  29       64.62      185.40    191.00 o
 -18   2  29       38.31       82.65    172.17 o
 -17   2  29       33.49      152.73    146.51 o
 -16   2  29       77.97      353.69    134.87 o
 -15   2  29        8.28       27.06    114.02 o
 -14   2  29      109.81      347.53    189.96 o
 -13   2  29       11.12      206.74    137.44 o
 -12   2  29       88.01      225.58    120.08 o
 -11   2  29      146.31       34.81    110.37 o
 -10   2  29       21.54        0.90    115.17 o
  -9   2  29       27.81       32.04    115.08 o
  -8   2  29       41.99        1.52    113.61 o
  -7   2  29      103.59      171.97    121.13 o
  -6   2  29       95.37       19.15    114.84 o
  -5   2  29       70.38      223.08    162.44 o
  -4   2  29       10.74       48.03    155.40 o
  -3   2  29       84.99       94.43    303.49 o
  -2   2  29       89.92     -160.12    160.12 o
  -1   2  29       32.16       -1.72    221.28 o
   0   2  29        1.97     -171.69    171.69 o
   1   2  29       16.90     -213.01    213.01 o
 -16   3  29       58.81      103.49    119.34 o
 -15   3  29       65.96      153.62    120.92 o
 -14   3  29        0.90      336.76    132.39 o
 -13   3  29       31.69       50.17    111.62 o
 -12   3  29        1.56       -0.29    165.68 o
 -11   3  29        4.39      -29.42    106.23 o
 -10   3  29        0.39       53.19    106.63 o
  -9   3  29        2.94      -61.37    104.13 o
  -8   3  29       28.08      -11.20    105.59 o
  -7   3  29       71.31      -22.45    136.51 o
  -6   3  29       37.35       53.53    135.94 o
  -5   3  29      152.29       11.46    142.31 o
  -4   3  29       79.93      -62.02    149.06 o
  -3   3  29       27.47        2.96    147.96 o
  -2   3  29        4.00     -230.59    230.59 o
  -1   3  29      150.15       11.37    242.48 o
 -13   4  29       21.73      291.85    162.85 o
 -12   4  29       73.06      203.44    154.87 o
 -11   4  29       68.63      -90.53    140.13 o
 -10   4  29       87.87     -135.19    287.72 o
  -9   4  29      116.31      -16.82    138.61 o
  -8   4  29        0.57     -131.34    131.34 o
  -7   4  29      172.16     -141.19    141.19 o
  -6   4  29      101.03      -12.00    157.69 o
  -5   4  29      106.85      290.18    167.70 o
  -4   4  29        4.77      128.91    158.39 o
 -18   0  30      200.66      151.21    195.95 o
 -16   0  30      340.27      412.06    171.39 o
 -14   0  30      198.10      404.30    249.20 o
 -12   0  30      141.24      335.02    241.44 o
 -10   0  30        7.63     -158.72    158.72 o
  -8   0  30      113.79       70.31    221.80 o
  -6   0  30        5.25     -115.81    209.39 o
  -4   0  30       64.93      640.06    284.87 o
  -2   0  30      222.77     -186.12    241.96 o
   0   0  30      319.88      305.55    292.63 o
 -17   1  30      296.04      617.31    127.72 o
 -16   1  30       23.93        6.67    156.65 o
 -15   1  30        4.19      -32.35    144.21 o
 -14   1  30      238.71      450.02    141.09 o
 -13   1  30       80.35      -21.01    122.64 o
 -12   1  30       64.04      164.02    171.00 o
 -11   1  30      445.46      506.97    139.52 o
 -10   1  30       16.45       21.51    236.27 o
  -9   1  30      111.09      332.22    220.76 o
  -8   1  30        7.22       86.90    156.57 o
  -7   1  30       94.92      272.91    171.63 o
  -6   1  30       20.15      136.75    161.71 o
  -5   1  30       49.45       62.36    169.25 o
  -4   1  30       20.64      -44.93    160.51 o
  -3   1  30       23.48     -249.72    249.72 o
  -2   1  30       17.86       16.24    169.68 o
  -1   1  30       65.16      -98.79    165.99 o
   0   1  30       33.48      191.94    441.79 o
 -16   2  30       64.50      101.19    120.37 o
 -15   2  30      380.45      371.32    132.58 o
 -14   2  30       68.25      -41.51    115.08 o
 -13   2  30       27.80       76.81    117.35 o
 -12   2  30       21.93       82.73    111.90 o
 -11   2  30       16.44     -113.82    113.82 o
 -10   2  30      156.12      274.98    132.12 o
  -9   2  30        5.85      168.18    120.23 o
  -8   2  30      102.26      -65.41    109.90 o
  -7   2  30       19.08       95.03    153.46 o
  -6   2  30      143.70        2.30    160.86 o
  -5   2  30      164.16      225.69    247.13 o
  -4   2  30       43.58      156.39    188.19 o
  -3   2  30       32.73      131.10    178.00 o
  -2   2  30       17.18     -162.00    162.00 o
 -14   3  30      486.90      554.13    144.96 o
 -13   3  30      179.58      232.15    125.64 o
 -12   3  30        2.10      171.98    201.76 o
 -11   3  30       24.04       22.31    142.19 o
 -10   3  30       86.91       19.34    117.80 o
  -9   3  30        1.47       66.93    179.14 o
  -8   3  30      177.14      225.91    152.13 o
  -7   3  30       40.99       48.34    161.31 o
  -6   3  30       37.68        8.91    149.04 o
  -5   3  30       20.39     -139.37    139.37 o
  -4   3  30      214.01     -220.25    220.25 o
 -15   0  31       75.53       13.44    206.29 o
 -13   0  31       12.14       34.12    215.59 o
 -11   0  31      341.15      836.52    272.98 o
  -9   0  31      197.72      155.62    238.34 o
  -7   0  31       21.71      228.00    239.38 o
  -5   0  31      105.95      221.28    256.95 o
  -3   0  31        3.84     -176.30    215.08 o
 -16   1  31        1.44      193.28    155.00 o
 -15   1  31      416.99     1095.91    226.75 o
 -14   1  31       83.41       63.29    127.65 o
 -13   1  31       21.49     -127.12    127.12 o
 -12   1  31      196.20      411.15    174.66 o
 -11   1  31       50.08      197.10    155.16 o
 -10   1  31      218.25      616.51    305.04 o
  -9   1  31       24.23       42.56    306.33 o
  -8   1  31        1.11      261.74    265.23 o
  -7   1  31       57.41      148.09    164.22 o
  -6   1  31        1.63      -67.37    153.12 o
  -5   1  31       16.21       43.92    158.19 o
  -4   1  31        0.37      112.19    171.62 o
  -3   1  31        0.19       47.69    203.19 o
 -14   2  31      137.50      -12.81    157.72 o
 -13   2  31      149.16       -7.38    122.26 o
 -12   2  31        8.89      -67.72    110.93 o
 -11   2  31        0.17      145.70    150.96 o
 -10   2  31       47.65       48.64    132.45 o
  -9   2  31      166.77      237.82    133.18 o
  -8   2  31      130.75      -60.63    141.47 o
  -7   2  31       14.37       48.31    157.25 o
  -6   2  31      111.11      465.46    191.39 o
  -5   2  31        6.47      -33.20    176.04 o
  -4   2  31       68.40      191.54    166.53 o
 -12   0  32      205.60      195.43    232.14 o
 -10   0  32      163.98      552.17    261.09 o
  -8   0  32      100.84      414.13    251.27 o
  -6   0  32      160.25      471.51    260.57 o
 -12   1  32      278.81      378.42    240.15 o
 -11   1  32      201.21      317.09    162.13 o
 -10   1  32        0.71      151.22    163.27 o
  -9   1  32      208.43      512.00    185.26 o
  -8   1  32        0.26       58.46    161.24 o
  -7   1  32       23.74      132.06    246.87 o
 
